# Supplementary material for: Comprehensive genomic analysis of adrenocortical carcinoma reveals genetic profiles associated with patient survival
Source: ESMO Open. 2024 Jun 26;9(7):103617. doi: 10.1016/j.esmoop.2024.103617 (PMC11260375; doi:10.1016/j.esmoop.2024.103617)
Supplement: Supplementary Tables [file mmc2.xlsx]

## Sheet: Table S1
Supplementary Table S1. Clinicopathological characteristics of all ACC cases in the YKD, TCGA and GEO cohorts, and association to overall survival adjusted for stage and age.
Characteristic	YKD (n = 37)	TCGA (n = 92)	GEO (n = 33)	Cohort difference p-value	All cohorts (n = 162)	Overall survival p-value
Sex				0.89		0.93
Male	12 (32%)	32 (35%)	10 (30%)		54 (33%)
Female	25 (68%)	60 (65%)	23 (70%)		108 (67%)
Unknown	0	0	0		0
Age at diagnosis				0.05		0.221
Median (range) years	58 (17-77)	49 (14-83)	47 (19-87)		50 (14-87)
Unknown	0	0	2		2
Metastasis at diagnosis				0.48		<0.0001
At diagnosis	10 (27%)	18 (20%)	NA1		28 (22%)
Unknown	0	2	NA1		2
Tumor stage				0.54		<0.0001
I	1 (2.7%)	9 (10%)	2 (8.3%)		12 (7.4%)
II	14 (38%)	44 (49%)	17 (52%)		75 (46%)
III	12 (32%)	19 (21%)	5 (15%)		36 (22%)
IV	10 (27%)	18 (20%)	9 (27%)		37 (23%)
Unknown	0	2	0		2
Weiss score				0.40		0.197
Low	NA1	34 (49%)	NA1		34 (49%)
High	NA1	35 (51%)	NA1		35 (51%)
Unknown	NA1	23	NA1		23
1Not available

## Sheet: Table S2
Supplementary Table S2. Hormone profiles for all patients with ACC in the YKD and GEO cohorts.
Hormone profile	YKD (n = 37)	GEO (n = 24)
Cortisol	11 (30%)	4 (17%)
Androgen	5 (14%)	2 (8.3%)
Cortisol + Aldosterone	3 (8.1%)	0
Cortisol + Androgen	2 (5.4%)	1 (4.2%)
Aldosterone	2 (5.4%)	0
Androgen + Aldosterone	0	1 (4.2%)
Non-hyperfunctional	13 (35%)	0
NA1	1 (2.7%)	16 (67%)
1Not available

## Sheet: Table S3
Supplementary Table S3. The 3,903 differentially expressed genes between ACC vs. ACA based on transcriptomic data from the GEO cohort.
	ACC vs. ACA differential expression
Gene symbol	logFC	p-value	Adjusted p-value
Upregulated in ACC vs ACA
IGF2 /// INS-IGF2	5.99425	6.31216e-20	5.56876e-17
CDK1	3.66064	1.41583e-23	3.66397e-20
KIAA0101	3.63455	3.20057e-21	4.60147e-18
PTTG1	3.61173	4.81857e-25	3.11745e-21
SPP1	3.58807	8.26319e-14	9.60361e-12
CCNB2	3.56105	1.16668e-24	5.03203e-21
CALB1	3.4532	5.45239e-10	1.86149e-08
PBK	3.45233	1.94171e-21	2.89897e-18
ASPM	3.42687	3.25775e-19	2.21858e-16
MIR424 /// MIR503 /// MIR503HG	3.4169	2.28265e-17	8.43883e-15
PRC1	3.40723	3.55796e-24	1.06241e-20
UBE2C	3.21062	1.85025e-22	4.22488e-19
ANLN	3.19466	6.13578e-24	1.70128e-20
TOP2A	3.13659	2.14498e-22	4.62577e-19
NEFL	3.01229	4.30282e-13	3.87534e-11
MELK	2.9955	1.62506e-21	2.62784e-18
DTL	2.99406	3.35732e-21	4.65444e-18
HMMR	2.98973	7.08653e-21	8.3359e-18
CDKN3	2.96389	8.48815e-22	1.43258e-18
TYMS	2.92974	1.55188e-19	1.15848e-16
FOXM1	2.92949	5.03805e-21	6.74369e-18
APOBEC3B	2.92373	1.92745e-20	1.96894e-17
GPX8	2.90424	5.41893e-19	3.33892e-16
BIRC5	2.83926	7.02983e-20	5.93226e-17
SCG5	2.83109	6.33757e-08	1.11824e-06
TPX2	2.80745	1.45207e-20	1.56573e-17
RRM2	2.80453	3.4835e-20	3.21958e-17
MIR424 /// MIR503HG	2.79375	1.20085e-16	3.55835e-14
OSBPL6	2.7303	8.48141e-18	3.55291e-15
STC1	2.71744	1.13677e-11	6.55679e-10
LINC01234	2.65479	2.57049e-16	6.60803e-14
RACGAP1	2.63884	5.68676e-25	3.15355e-21
APLP1	2.63289	7.34355e-10	2.41373e-08
CD36	2.6017	3.28942e-11	1.67788e-09
CCNB1	2.58547	2.37965e-22	4.86175e-19
GINS1	2.56313	9.77864e-25	4.74484e-21
SHCBP1	2.55617	5.96776e-21	7.47279e-18
ZG16B	2.55333	1.97163e-09	5.69033e-08
IL13RA2	2.55204	8.38654e-08	1.42099e-06
FABP5	2.55124	1.98313e-13	2.03116e-11
CDC20	2.54871	8.42011e-17	2.61482e-14
RMI2	2.54509	4.05334e-22	7.4925e-19
MAD2L1	2.54272	9.84083e-26	1.27334e-21
FAM83D	2.53379	1.17446e-18	6.42114e-16
MYBL1	2.52389	2.87118e-25	2.22907e-21
TSPAN12	2.51929	2.04607e-07	3.06067e-06
BUB1	2.51181	7.93924e-20	6.42053e-17
GAS2L3	2.5056	4.85404e-22	8.56473e-19
MAGEL2	2.49791	6.4145e-08	1.12927e-06
BUB1B	2.48487	7.3543e-18	3.17199e-15
HK2	2.47493	9.13388e-13	7.356e-11
TWIST1	2.474	5.08834e-12	3.22395e-10
ENC1	2.46874	3.77018e-12	2.48896e-10
GGH	2.46101	2.18122e-20	2.11676e-17
KIF20A	2.45868	1.14526e-19	9.07277e-17
UHRF1	2.45085	1.08757e-13	1.21314e-11
CEP55	2.44219	1.54306e-18	7.77901e-16
PLA2G1B	2.44068	4.04857e-12	2.63245e-10
SERPINA3	2.43488	7.82128e-07	9.60172e-06
TMPO	2.43133	2.89831e-24	9.37556e-21
CENPK	2.42022	2.64281e-25	2.22907e-21
UBE2T	2.3862	1.69343e-16	4.72917e-14
TTK	2.38323	8.17364e-17	2.55875e-14
AK4 /// LOC100507855	2.3776	5.20698e-11	2.49845e-09
CENPF	2.34271	1.53068e-16	4.43417e-14
AURKA	2.32843	2.62406e-16	6.70137e-14
BEX1	2.32788	1.89245e-05	0.000147898
CSRP2	2.32339	3.19567e-15	5.7967e-13
LOC101927705 /// P4HA2	2.31718	4.37769e-19	2.92988e-16
NEFM	2.31582	1.2854e-05	0.000106244
CDCA8	2.29369	3.10175e-14	4.10934e-12
ZWINT	2.29125	1.52666e-18	7.77901e-16
SULF2	2.26226	3.42947e-14	4.48233e-12
CENPU	2.25846	1.2592e-18	6.69586e-16
SPINK13	2.25251	5.21577e-12	3.28145e-10
KIF11	2.2476	1.18521e-19	9.2015e-17
ASF1B	2.24427	6.03088e-17	2.00091e-14
KIT	2.23613	4.95142e-14	6.20013e-12
ACKR3	2.2215	7.67758e-10	2.50865e-08
HSPB8	2.20637	2.25283e-07	3.31754e-06
CRNDE	2.19748	1.69241e-21	2.62784e-18
ANGPT2	2.17864	7.9025e-20	6.42053e-17
KCNH2	2.17284	3.18991e-09	8.66521e-08
NUF2	2.16837	6.19599e-18	2.70243e-15
CENPM	2.14897	1.73426e-13	1.81457e-11
ORC6	2.14823	1.32566e-24	5.14595e-21
ZNF367	2.13386	3.8212e-15	6.74234e-13
SNAP25	2.11806	1.4383e-05	0.000116852
PRR11	2.11256	3.5535e-17	1.2207e-14
NEK2	2.10965	1.13819e-17	4.55485e-15
CDC25A	2.09446	3.82393e-11	1.90793e-09
CENPN	2.09118	5.49163e-13	4.74776e-11
PFKFB4	2.09072	3.03396e-10	1.1401e-08
ULBP2	2.08903	6.56091e-14	7.8059e-12
RAD51AP1	2.05635	3.06025e-16	7.66404e-14
IL32	2.05097	1.26112e-06	1.45294e-05
DHRS2	2.04835	2.45841e-10	9.58946e-09
MTHFD2	2.04249	6.34606e-19	3.84908e-16
CASC5	2.03908	4.6799e-19	3.02774e-16
RNASEH2A	2.02692	7.25719e-27	2.81709e-22
STAG3	2.01849	9.66175e-17	2.93008e-14
HOXA13	2.01036	1.9794e-13	2.03116e-11
KIF4A	2.01023	6.93798e-19	4.08058e-16
SLC30A10	1.99695	2.2044e-06	2.34954e-05
CENPW	1.9932	4.47689e-17	1.51117e-14
MND1	1.96885	3.57315e-22	6.93513e-19
DLGAP5	1.96461	2.25758e-18	1.09543e-15
GINS2	1.95871	2.53378e-17	9.10706e-15
CDCA5	1.95805	2.05677e-14	2.89275e-12
TRIP13	1.95753	1.38896e-12	1.06551e-10
FAP	1.95679	7.70107e-12	4.64915e-10
PLEKHG4	1.95058	6.91118e-11	3.2245e-09
HOXD10	1.94988	4.24501e-13	3.84109e-11
ANKRD20A12P /// LOC101059949 /// LOC101060632 /// LOC101927345	1.94984	1.24677e-06	1.44082e-05
BC024027 /// RP11-268G12.1	1.94916	2.30897e-10	9.07181e-09
NDC80	1.94594	2.66207e-15	5.01633e-13
BC017398 /// CTD-2314B22.3 /// DQ786293 /// DUXAP10 /// LL22NC03-N64E9.1	1.94331	1.98306e-09	5.71905e-08
C5orf34	1.94009	8.8058e-23	2.1364e-19
CENPA /// SLC35F6	1.93187	1.1216e-15	2.37913e-13
DEPDC1B	1.91532	2.75118e-18	1.30238e-15
FAM72A /// FAM72B /// FAM72C /// FAM72D	1.91315	2.79212e-14	3.76011e-12
GJC1	1.91073	2.10937e-15	4.05354e-13
AGRP	1.90782	7.57628e-06	6.76705e-05
SPRR1A	1.89688	3.34191e-05	0.000240457
JAG1	1.8968	2.57816e-14	3.5489e-12
PMAIP1	1.89474	8.07105e-11	3.65609e-09
C19orf48 /// SNORD88C	1.88946	3.45537e-17	1.19759e-14
CENPE	1.88313	3.20468e-19	2.21858e-16
DIAPH3	1.88075	4.77895e-19	3.04113e-16
FANCI	1.87532	6.42148e-21	7.78965e-18
EZH2	1.86901	1.48771e-17	5.71781e-15
HOMER1	1.86883	4.0528e-11	2.00665e-09
VWF	1.86766	5.76995e-05	0.000383918
KIF2C	1.86101	4.27929e-15	7.28569e-13
NCAPG	1.84659	7.72566e-19	4.41021e-16
AX747261	1.84313	8.23067e-12	4.91536e-10
CCNA2	1.84035	1.37011e-18	7.18714e-16
FGFR4	1.82628	8.05657e-07	9.85318e-06
LOC101928100	1.82617	1.49843e-09	4.49505e-08
THBS4	1.82251	2.98748e-10	1.12809e-08
CDT1	1.82128	9.66382e-12	5.69242e-10
ESPL1	1.81949	1.72303e-18	8.57492e-16
SDC2	1.81874	1.45517e-10	6.11992e-09
HMGA2	1.81662	1.73032e-10	7.0852e-09
BIRC7	1.81254	8.14059e-09	1.95063e-07
SERPINE2	1.80972	1.13082e-06	1.32417e-05
FAT1	1.80001	1.46212e-06	1.65086e-05
KIF18B	1.79863	1.57899e-16	4.50685e-14
SMC4	1.79501	2.46228e-17	8.93277e-15
TACC3	1.79244	1.10004e-14	1.68116e-12
NRN1	1.79122	8.57849e-08	1.45035e-06
TNFRSF12A	1.78706	3.82009e-08	7.22652e-07
SPAG5	1.78238	1.61293e-14	2.36267e-12
AP000525.9	1.78183	1.84275e-10	7.46679e-09
TK1	1.77592	5.22577e-16	1.20032e-13
PFKP	1.77379	8.83332e-07	1.06865e-05
CCNE1	1.7619	5.34452e-15	8.90401e-13
FATE1	1.76185	0.00220553	0.0082006
ZNF404	1.76161	4.27255e-13	3.85702e-11
CYTH2	1.76159	2.31261e-13	2.32567e-11
HELLS	1.75637	1.48283e-13	1.59007e-11
MIR210HG	1.7513	4.1559e-09	1.08782e-07
NPTX2	1.74831	3.54615e-08	6.79439e-07
NCAPG2	1.74767	1.64127e-17	6.24614e-15
CTHRC1	1.7474	5.17929e-07	6.75141e-06
IGFBP3	1.74664	3.84811e-09	1.01963e-07
MMP16	1.73741	9.56895e-06	8.2968e-05
SYP	1.73692	1.42052e-06	1.61186e-05
KIF14	1.7368	4.22617e-15	7.24545e-13
HMGB2	1.73242	5.39219e-17	1.80443e-14
UBE2S	1.7323	4.49844e-14	5.66949e-12
PLK4	1.72699	3.61232e-16	8.87486e-14
MYO10	1.72657	3.98579e-09	1.04895e-07
MKI67	1.7245	3.8109e-13	3.50549e-11
FOLH1 /// FOLH1B	1.72413	2.61449e-14	3.57356e-12
POLQ	1.71877	1.03598e-16	3.09344e-14
PCDHA1 /// PCDHA10 /// PCDHA11 /// PCDHA12 /// PCDHA13 /// PCDHA2 /// PCDHA3 /// PCDHA4 /// PCDHA5 /// PCDHA6 /// PCDHA7 /// PCDHA8 /// PCDHA9 /// PCDHAC1 /// PCDHAC2	1.71835	1.22618e-05	0.000102163
CENPH	1.70753	6.23095e-17	2.04977e-14
TMSB15A /// TMSB15B	1.68505	5.16583e-12	3.25531e-10
GMNN	1.68486	1.82176e-16	4.98006e-14
GAD1	1.6839	1.02493e-07	1.68228e-06
CDCA2	1.68287	1.49618e-14	2.22524e-12
MEGF10	1.67926	3.0318e-08	5.97101e-07
DEPDC1	1.67601	1.9345e-15	3.7926e-13
NPTX1	1.67506	0.00185639	0.00710875
TDRD12	1.66801	3.69492e-06	3.66452e-05
IGF2-AS	1.6654	1.39441e-12	1.06551e-10
LOC100505715	1.65357	2.00558e-12	1.47448e-10
ECT2	1.65119	1.99336e-15	3.86891e-13
FBXL16	1.65091	1.43286e-06	1.62349e-05
PCOLCE2	1.65	5.00113e-07	6.54752e-06
FAM171A1	1.64824	3.39125e-08	6.54282e-07
CDC25C	1.64065	2.54925e-15	4.85083e-13
MT3	1.64041	0.000174669	0.000972227
KIF23	1.63437	1.09733e-14	1.68116e-12
ACSM3	1.63076	2.06126e-08	4.29799e-07
C1orf115	1.62931	7.20713e-06	6.48057e-05
PDE8B	1.62341	6.36556e-06	5.82504e-05
KIF26A	1.62007	5.68723e-07	7.32917e-06
DDIT4L	1.6182	3.22969e-06	3.2606e-05
POSTN	1.61623	1.3352e-05	0.00010967
CLEC4M	1.61482	3.65193e-06	3.62931e-05
DUXAP10 /// LINC01296	1.61466	6.92435e-09	1.69263e-07
EMP2	1.61321	5.03664e-11	2.44116e-09
WNT5A	1.60795	4.88358e-07	6.41309e-06
HILPDA	1.59051	6.39669e-09	1.57855e-07
PPP2R2C	1.59043	8.37153e-06	7.37721e-05
FGFR1	1.58827	2.39982e-12	1.71243e-10
JAKMIP2	1.57668	7.7691e-07	9.549e-06
SV2C	1.57579	2.74964e-07	3.92122e-06
PCSK1N	1.56526	2.87506e-06	2.95238e-05
CDCA3	1.56481	7.77571e-10	2.53645e-08
HCRTR2	1.55799	2.20527e-07	3.25367e-06
LMNB1	1.55607	2.02977e-13	2.07346e-11
GPR27	1.55579	6.82065e-07	8.53727e-06
OGDHL	1.55347	3.93569e-06	3.86713e-05
ELOVL4	1.5518	9.43583e-09	2.19329e-07
TMEM100	1.5517	1.20489e-07	1.9319e-06
EBF1	1.55003	7.83452e-09	1.88777e-07
FAM64A	1.5481	1.95708e-10	7.85623e-09
TPBG	1.54594	2.41365e-06	2.54324e-05
CDKN2D	1.54488	2.09527e-13	2.13475e-11
KCNIP3	1.54096	4.46413e-10	1.57392e-08
ESM1	1.53668	1.40108e-08	3.11852e-07
HJURP	1.52664	2.08907e-12	1.52432e-10
NDUFA4L2	1.52431	5.08552e-10	1.7532e-08
GREB1L	1.52277	2.34422e-11	1.23471e-09
NUDT1	1.5188	2.48891e-13	2.46753e-11
AB074162 /// MIR181A2HG	1.51837	7.96642e-11	3.62958e-09
SLC44A5	1.51406	1.00177e-06	1.19284e-05
TROAP	1.5111	3.45385e-16	8.59434e-14
C12orf75	1.50978	2.07863e-06	2.23389e-05
CDCA7L	1.5045	7.30146e-12	4.44244e-10
RPL39L	1.50237	1.93046e-09	5.60064e-08
CCNE2	1.50054	1.87459e-12	1.38737e-10
CDH11	1.49917	3.49013e-05	0.000249502
FRY	1.49887	2.48696e-10	9.66636e-09
MCM2	1.49797	9.08065e-14	1.0398e-11
FAM47E /// FAM47E-STBD1 /// STBD1	1.495	9.16587e-11	4.10382e-09
GPR158	1.49394	8.82803e-08	1.48349e-06
NCAPH	1.49324	6.80101e-10	2.25642e-08
HES6	1.493	0.000720492	0.00321029
KIF18A	1.49125	1.70185e-15	3.42292e-13
ZNF423	1.49124	3.90127e-07	5.29509e-06
ACE2	1.4891	0.00121384	0.00497021
PDE4D	1.48623	1.48258e-10	6.22171e-09
NETO2	1.48344	5.14579e-05	0.000347269
CRMP1	1.47999	3.44897e-06	3.45324e-05
BRIP1	1.47973	7.99873e-19	4.49992e-16
CAV1	1.47665	9.50505e-09	2.20411e-07
CD22	1.47591	9.401e-07	1.13121e-05
CDKN2A	1.46703	4.27948e-10	1.52125e-08
GINS4	1.46521	8.29867e-11	3.75452e-09
DPY19L2P2	1.46438	2.08801e-12	1.52432e-10
TMEM74B	1.46315	8.691e-09	2.05963e-07
PRIM1	1.45924	4.00692e-16	9.78242e-14
CKAP2L	1.45741	1.7405e-12	1.29928e-10
ZNF300	1.45293	8.6369e-16	1.88352e-13
SPC24	1.45281	3.14981e-12	2.15263e-10
ETNK2	1.44933	2.05651e-09	5.88713e-08
TRIM59	1.44632	4.86645e-15	8.21331e-13
PLAC1	1.44537	3.26047e-07	4.5514e-06
MAP7D2	1.44396	1.64003e-05	0.000131182
CDC45	1.44393	2.54741e-12	1.7914e-10
DPP4	1.439	4.13309e-06	4.02706e-05
KCNE4	1.43756	6.76239e-09	1.65721e-07
SPRR2B	1.43596	0.000254898	0.00133684
LOC728554 /// THOC3	1.43594	9.62797e-15	1.49495e-12
SLC2A1	1.43502	9.05194e-09	2.12828e-07
BARD1	1.43474	2.43592e-17	8.92054e-15
PHF19	1.43439	3.8266e-09	1.01532e-07
SAPCD2	1.43298	2.63547e-15	4.99043e-13
H2AFY2	1.4296	2.40232e-09	6.72339e-08
TIGD7	1.42612	8.79622e-18	3.63246e-15
IKBIP	1.42535	2.00607e-20	1.99671e-17
SCG2	1.42421	0.000678693	0.00304784
VGF	1.42416	1.19789e-06	1.3922e-05
STIL	1.42314	5.22454e-15	8.74164e-13
PKMYT1	1.42181	2.16892e-10	8.59112e-09
PNMA6A	1.42106	5.83245e-08	1.04238e-06
LIG1	1.42088	4.12367e-13	3.74878e-11
FANCD2	1.42031	4.39793e-15	7.45497e-13
LINC01296 /// LOC100653149 /// LOC102725127	1.41922	1.44902e-08	3.2105e-07
DONSON	1.41876	2.0706e-17	7.72852e-15
PTTG3P	1.41652	3.50906e-16	8.67609e-14
STMN1	1.41469	5.93665e-14	7.1568e-12
ZWILCH	1.41283	1.27381e-16	3.74596e-14
DUXAP10	1.4105	7.79249e-13	6.40904e-11
AIF1L	1.40828	5.33336e-06	5.01332e-05
ATAD2	1.40652	4.30952e-14	5.47784e-12
IGF2BP3	1.40602	5.89987e-06	5.45939e-05
NSG1	1.40484	1.71169e-05	0.000135767
KIF15	1.40102	1.59262e-14	2.35065e-12
OLFM1	1.4005	0.000449536	0.00215859
PHGDH	1.39955	1.12604e-08	2.57424e-07
FEZ1	1.39525	2.23519e-06	2.3791e-05
STC2	1.39449	2.29426e-06	2.43396e-05
DPYSL4	1.39115	1.25477e-05	0.000104165
INA	1.38899	1.25651e-05	0.000104288
LOC100509445 /// LOC728715 /// OVOS /// OVOS2	1.38757	1.50526e-10	6.26721e-09
KDELR3	1.38728	2.44219e-07	3.55326e-06
MIR3917 /// STMN1	1.38526	1.60606e-15	3.26409e-13
DYRK2	1.38175	1.87637e-12	1.38737e-10
MTFR2	1.38085	1.75402e-11	9.46974e-10
REN	1.37754	0.00167362	0.00652142
FAM43A	1.37751	8.88645e-09	2.09923e-07
DFNA5	1.3756	6.84943e-05	0.00044159
AURKB	1.37464	1.27703e-12	9.89458e-11
MCM10	1.37217	5.64615e-12	3.53504e-10
TRIM50	1.37056	0.00122396	0.00500702
BCHE	1.37049	8.73007e-05	0.00054034
MAGEA3 /// MAGEA6	1.36956	0.000378718	0.00186633
MYT1	1.36885	6.01616e-09	1.49606e-07
FLT1	1.36878	1.2152e-10	5.20082e-09
TFPI2	1.36637	0.00198545	0.00752134
CHRFAM7A /// CHRNA7 /// LOC101929970 /// LOC101930361	1.3661	0.000780836	0.00342995
EPHB1	1.36373	6.13781e-07	7.82712e-06
HOXC10	1.3632	7.4778e-07	9.23555e-06
CDYL2	1.35689	2.49813e-07	3.62108e-06
DDIAS	1.35632	2.72603e-11	1.41469e-09
H2AFZ	1.35305	3.67494e-26	7.13269e-22
HIGD1B	1.35223	2.93053e-09	8.04507e-08
POLE2	1.352	2.33618e-11	1.23214e-09
HMGCS1	1.35124	0.000193957	0.00106072
HAR1A	1.35034	3.98779e-10	1.42934e-08
LOXL2	1.34942	4.82054e-10	1.67503e-08
GALNT18	1.3493	9.19183e-11	4.1107e-09
DHFR	1.34794	6.4553e-14	7.71021e-12
PARPBP	1.34784	1.56427e-16	4.49792e-14
STXBP6	1.34421	4.06142e-07	5.48369e-06
CDCA4	1.34327	3.41022e-18	1.59492e-15
NXT2	1.34138	2.5171e-11	1.31861e-09
LAMP3	1.34106	3.09945e-11	1.59146e-09
MAGEA6	1.34027	0.000675955	0.0030373
CCL28	1.33992	1.27768e-07	2.03266e-06
PCDHB5	1.3395	2.82229e-05	0.00020841
CCDC64	1.33864	3.65549e-07	5.00878e-06
LL22NC03-N14H11.1	1.33795	9.60704e-05	0.00058747
C9orf40	1.33521	2.95924e-10	1.11852e-08
ZIC2	1.3339	3.74336e-09	9.97321e-08
MET	1.33263	4.18107e-07	5.62123e-06
SGOL2	1.33247	6.48926e-12	4.01115e-10
TMPO-AS1	1.33193	7.64291e-17	2.45192e-14
PLXNC1	1.33111	6.20678e-11	2.92042e-09
COL14A1	1.3308	6.3584e-05	0.000415033
STARD4	1.32974	0.000119986	0.000709785
DYNC1I1	1.3284	5.22094e-06	4.93408e-05
TPPP3	1.3281	9.28009e-09	2.16878e-07
TSPAN8	1.32736	0.00211119	0.00791655
WIF1	1.32673	0.00106109	0.00443853
JAK3	1.32594	1.19502e-08	2.70801e-07
RAD54L	1.32279	1.07335e-11	6.22801e-10
SPC25	1.32244	1.04258e-12	8.25936e-11
TNNI2	1.32038	0.00215187	0.00804038
REEP4	1.31956	1.76927e-15	3.52202e-13
ELF4	1.31579	2.57664e-12	1.80542e-10
FOXO6	1.31426	2.45057e-07	3.56412e-06
XKR4	1.31365	1.99137e-05	0.00015451
PLK1	1.3122	6.16192e-11	2.90283e-09
CYP3A5	1.31083	0.000584834	0.00268855
E2F1	1.30905	8.33852e-14	9.63348e-12
SKP2	1.30856	1.35085e-08	3.01537e-07
E2F8	1.30611	2.23285e-13	2.26305e-11
DZANK1	1.30534	3.07184e-07	4.32815e-06
FGG	1.30431	0.0126529	0.0350117
CDC7	1.30123	5.11919e-10	1.76167e-08
CA12	1.29937	6.89035e-10	2.28022e-08
TIMELESS	1.29807	9.18343e-17	2.82922e-14
SKA1	1.29647	1.44311e-12	1.0984e-10
AP1S1	1.29436	2.84249e-09	7.83108e-08
KCNB1	1.29382	1.584e-05	0.000127199
RIMKLA	1.29255	5.98349e-07	7.66305e-06
PPDPF	1.29027	5.72253e-10	1.93499e-08
MAGED2	1.28959	4.41455e-10	1.55785e-08
TRIM47	1.28742	1.25641e-07	2.00374e-06
C4orf46	1.28603	1.95855e-14	2.77471e-12
CDC25B	1.28348	3.12157e-15	5.71572e-13
WDR41	1.28178	1.33212e-13	1.44846e-11
ANKRD32	1.28123	5.65214e-14	6.83503e-12
CHST1	1.28073	4.93701e-06	4.70064e-05
KIF20B	1.28058	2.42169e-13	2.41039e-11
BRCA2	1.28053	6.85881e-13	5.75044e-11
ALDOC	1.27998	4.63452e-05	0.000317752
CPPED1	1.27966	2.41693e-09	6.75332e-08
GTSE1	1.27898	9.16645e-14	1.04654e-11
SQLE	1.27839	3.79439e-05	0.000268338
EIF4EBP1	1.27306	3.30428e-11	1.68107e-09
DUSP9	1.26963	3.5866e-06	3.57444e-05
PRR15	1.26818	7.02955e-06	6.34293e-05
CCDC150	1.26756	5.88363e-12	3.66011e-10
MECOM	1.2675	2.09403e-12	1.52506e-10
SEZ6L2	1.26507	1.38755e-07	2.18249e-06
IDO1	1.26175	1.6222e-08	3.50811e-07
KNTC1	1.26132	1.32102e-12	1.01745e-10
RTBDN	1.25697	0.00142807	0.00570378
DBF4	1.25555	1.36233e-11	7.63099e-10
SRRM3	1.25384	3.47989e-09	9.35473e-08
SEMA6D	1.25345	1.15391e-07	1.86248e-06
ADAMTS6	1.25317	3.68272e-14	4.78113e-12
SEMA7A	1.25267	2.18995e-09	6.20102e-08
EPHA4	1.25255	6.92183e-05	0.000445591
ACADL	1.2492	7.10926e-05	0.000454858
ZIC1	1.24646	0.000191905	0.00105143
PLCE1	1.2452	8.43863e-09	2.0121e-07
SNAI2	1.2435	9.52993e-08	1.58294e-06
ZBED8	1.24023	7.60619e-11	3.49831e-09
RFC5	1.23899	2.74408e-14	3.72447e-12
TMEM132A	1.23817	4.88342e-07	6.41309e-06
WEE1	1.2369	1.92592e-11	1.03118e-09
PPP1R3B	1.23657	2.00262e-06	2.16119e-05
BTBD11	1.23639	4.30526e-05	0.000299179
RAN	1.23419	1.24555e-14	1.88131e-12
TMEM194A	1.2332	1.6247e-11	8.88274e-10
MAMLD1	1.2319	8.36454e-08	1.41788e-06
SPDL1	1.23118	4.18587e-14	5.34497e-12
FAM188B /// INMT /// INMT-FAM188B	1.23112	9.87475e-09	2.27894e-07
TUBB2A	1.23057	4.18295e-06	4.06646e-05
PGF	1.229	5.03305e-07	6.57822e-06
MANEAL	1.22631	1.96523e-09	5.6803e-08
AGAP2-AS1	1.22516	1.25974e-07	2.00741e-06
RAD51	1.22491	5.03849e-13	4.39515e-11
RFC4	1.22473	1.3701e-15	2.85939e-13
PSRC1	1.22013	4.04771e-11	2.00665e-09
PCSK6	1.21832	4.10116e-05	0.000287327
CENPI	1.21371	3.77436e-11	1.88805e-09
RAD54B	1.21354	2.29344e-09	6.44656e-08
WDR54	1.2121	6.91413e-08	1.19818e-06
WDR18	1.21169	1.55521e-07	2.41384e-06
RNFT2	1.21146	1.94936e-06	2.11193e-05
KISS1R	1.20921	5.56759e-06	5.19401e-05
MAGED4 /// MAGED4B /// SNORA11D /// SNORA11E	1.209	6.84778e-07	8.5637e-06
THSD7B	1.20831	9.23467e-08	1.53695e-06
TCF19	1.2078	9.9263e-13	7.9121e-11
CR936796	1.20564	0.000487796	0.00230805
NREP	1.20508	7.38048e-07	9.12696e-06
ANO4	1.2043	0.00124524	0.00507857
PRRC1	1.20426	8.02084e-11	3.65009e-09
FN1	1.20125	1.99275e-05	0.000154586
MIR6787 /// SLC16A3	1.1998	2.76536e-05	0.000204702
SPIN4	1.1985	2.59955e-14	3.5657e-12
UBE2QL1	1.19681	0.000274998	0.00142655
ANGPTL2	1.19585	3.62401e-11	1.82935e-09
FAM133A	1.19564	2.21618e-05	0.000169379
MCM6	1.19537	7.78019e-15	1.2327e-12
SHMT2	1.1916	9.59325e-11	4.25671e-09
CA9	1.19016	0.000231363	0.00123214
DNM2	1.18985	2.84993e-11	1.47112e-09
SDC1	1.18955	0.00059843	0.00274034
PPFIA3	1.18624	2.48111e-12	1.75113e-10
LCORL	1.18484	5.26144e-14	6.44286e-12
IQGAP3	1.18477	1.39355e-12	1.06551e-10
EXO1	1.18099	1.04888e-12	8.2755e-11
TPM4	1.18086	8.02313e-09	1.92724e-07
DLX5	1.1766	1.0587e-07	1.72629e-06
COL5A2	1.17593	8.81575e-06	7.72832e-05
RECQL4	1.17555	1.45686e-13	1.56654e-11
PLCXD1	1.17541	6.8243e-08	1.1882e-06
TMEM106C	1.1744	1.50948e-09	4.52471e-08
CTNNA2	1.17433	0.000171892	0.000960488
GPR4	1.17162	2.82065e-07	4.01363e-06
AACS	1.17124	3.91629e-05	0.000275803
CLGN	1.17046	0.000240147	0.00127055
CKMT1A /// CKMT1B	1.16971	8.04487e-06	7.13144e-05
JPH3	1.16661	0.000264264	0.001379
C4BPA	1.16552	0.00045583	0.00218261
TOR2A	1.16281	4.36899e-10	1.54459e-08
RAB9B	1.16068	1.30074e-05	0.000107247
NIM1K	1.15823	3.7958e-09	1.00852e-07
BNIP3	1.15619	1.19591e-11	6.85712e-10
ARHGAP24	1.15539	4.51948e-09	1.16725e-07
CDCA7	1.15507	3.24311e-08	6.30084e-07
CKS1B	1.15416	3.93099e-09	1.03876e-07
FANCA	1.15369	2.56713e-13	2.52281e-11
SLC2A4RG	1.153	1.95388e-10	7.85154e-09
PDRG1	1.15259	3.33026e-12	2.24045e-10
COL9A3	1.1515	4.26967e-05	0.000296866
PTP4A3	1.1515	9.77514e-12	5.74057e-10
DUSP2	1.15115	1.78735e-08	3.80799e-07
EGLN3	1.14869	2.14496e-07	3.17919e-06
NCAPD2	1.14867	4.43054e-09	1.14886e-07
PDP2	1.1482	1.48008e-09	4.45204e-08
SLC39A8	1.14695	8.38519e-07	1.02101e-05
LINGO1	1.14498	2.77499e-07	3.95301e-06
ASNS	1.14467	1.23422e-09	3.78736e-08
PVRL3	1.14326	1.38318e-06	1.5727e-05
DSG2	1.14122	0.00262924	0.00950508
LINC01116	1.13953	0.00569173	0.0181189
SLFN13	1.1376	8.87117e-08	1.48816e-06
BCL7A	1.13732	1.0833e-10	4.74622e-09
LIN7A	1.13705	2.61137e-05	0.000194901
PPFIA4	1.13635	3.31252e-07	4.61177e-06
CHTF18	1.13517	8.13952e-17	2.55875e-14
SERPINE1	1.13366	0.00445222	0.0147249
KIAA1524	1.13249	1.09631e-15	2.33828e-13
SERPINI1	1.1321	3.3637e-05	0.0002418
TUBB6	1.13155	2.36987e-06	2.50459e-05
PVALB	1.13114	0.000522643	0.00244588
SLC38A9	1.1307	1.69074e-13	1.78345e-11
COL1A1	1.12919	6.8114e-06	6.18346e-05
VIM	1.12903	8.41716e-08	1.42555e-06
XPO1	1.12868	4.41711e-11	2.17042e-09
CDC6	1.12761	3.64273e-13	3.39097e-11
BAIAP2L1	1.12667	1.57883e-08	3.43922e-07
ADAM12	1.12499	4.89191e-07	6.42186e-06
GREM2	1.12461	0.000354023	0.00176422
SPINK6	1.12433	0.000582668	0.00268018
DNMT1	1.12232	1.10072e-13	1.22429e-11
KIFC1	1.11787	2.27737e-08	4.67493e-07
WDR62	1.11662	4.22148e-08	7.86698e-07
DSCC1	1.11626	7.74025e-11	3.54317e-09
STK17A	1.11481	3.13555e-09	8.54746e-08
PI15	1.11371	5.43265e-06	5.08769e-05
INHBB	1.11268	8.214e-05	0.000513944
ZFR2	1.11153	7.79061e-05	0.000491094
GPR19	1.11101	3.33582e-05	0.000240107
NANS	1.10968	3.85722e-08	7.28612e-07
LINC00461 /// MIR9-2	1.10859	6.97073e-05	0.000447848
ASPHD1	1.10845	2.65428e-06	2.75566e-05
C10orf82	1.10794	0.00164262	0.00642192
TMEM45A	1.10769	2.40715e-07	3.51282e-06
TMEM161B-AS1	1.10725	4.3677e-07	5.83432e-06
CHEK1	1.10646	1.85763e-15	3.66039e-13
CXorf57	1.10613	2.75158e-05	0.000203877
MCAM /// MIR6756	1.10576	8.35758e-09	1.99646e-07
CCNF	1.10343	1.9223e-14	2.73333e-12
TAF9B	1.10294	7.68753e-06	6.85223e-05
CTSV	1.10193	6.38564e-07	8.07156e-06
DKFZp434J0226	1.10187	8.17505e-09	1.95768e-07
COL1A2	1.10142	0.000552249	0.00256119
ERO1L	1.10126	5.14117e-11	2.47664e-09
ABRACL	1.09849	3.22388e-06	3.25642e-05
ZC2HC1A	1.09778	2.10446e-14	2.94913e-12
RAP1GAP2	1.09716	0.00221445	0.00823138
CREB5 /// LOC401317	1.09445	3.70902e-09	9.90211e-08
FOXA2	1.09412	1.00483e-05	8.62187e-05
FAAH2	1.09042	1.43014e-06	1.62111e-05
SCRN1	1.08747	0.0038502	0.0130394
HENMT1	1.08699	6.89046e-07	8.60044e-06
LINC00511 /// LINC00673	1.08562	1.08666e-06	1.28057e-05
TMTC3	1.08457	2.6656e-16	6.7412e-14
RGAG4	1.0841	3.65605e-08	6.96516e-07
ADAMTS7	1.08295	1.65666e-08	3.57268e-07
HMX2	1.08202	5.0912e-09	1.29002e-07
EFNA3	1.07985	0.000428264	0.00207131
TSPAN5	1.0787	3.97452e-09	1.0476e-07
CLCN4	1.0786	3.07854e-08	6.05354e-07
MATN3	1.07752	7.73307e-07	9.50847e-06
COL3A1	1.07629	0.000726509	0.00322969
QSOX2	1.07551	5.43027e-10	1.85827e-08
PRUNE2	1.0743	1.20796e-05	0.000101036
MYO1B	1.07311	1.54669e-08	3.39013e-07
DLX6	1.07292	2.78499e-09	7.68356e-08
RHNO1	1.07204	4.56507e-14	5.73485e-12
DNA2	1.07075	5.44239e-11	2.59218e-09
SYT7	1.07058	0.000104339	0.000630778
KIF3A	1.07058	2.19934e-11	1.16631e-09
BCL2L12	1.06965	1.69268e-11	9.1897e-10
NUP155	1.06917	5.76735e-11	2.72688e-09
ATP2B1	1.06914	1.11368e-09	3.47549e-08
LRP2BP	1.06797	8.46587e-09	2.01489e-07
PLIN3	1.06757	1.60486e-08	3.47835e-07
RPA3	1.06674	5.82791e-12	3.63127e-10
PHTF2	1.06524	4.54301e-16	1.07531e-13
COL4A1	1.06479	2.62467e-07	3.7707e-06
PDLIM3	1.06469	6.81056e-05	0.000439303
LOC81691	1.06393	7.00337e-09	1.71087e-07
GALNT10	1.06333	1.50837e-07	2.34865e-06
LOC100506844	1.06177	8.69993e-09	2.06049e-07
TSPAN10	1.06149	0.000192736	0.00105494
FAM57A	1.05998	1.09801e-05	9.29207e-05
AUTS2	1.05847	1.54657e-07	2.40139e-06
CEP89	1.05818	5.50019e-10	1.87051e-08
BICD1	1.05743	2.04085e-09	5.85958e-08
TMEM19	1.05669	3.85713e-12	2.52321e-10
SRD5A1	1.05644	1.287e-10	5.48394e-09
SMC2	1.05564	1.70439e-13	1.78813e-11
CEBPG	1.05534	3.62669e-13	3.38416e-11
CDC23	1.05516	4.15407e-17	1.4145e-14
MSX1	1.05464	1.98086e-08	4.16539e-07
SAE1	1.05429	2.61461e-17	9.31137e-15
YIF1B	1.05354	3.87569e-15	6.80753e-13
HOXD3 /// HOXD4 /// LOC401021	1.05343	1.14923e-06	1.34403e-05
ABCB9	1.05332	3.11623e-10	1.16425e-08
FOXD1	1.05297	0.00118813	0.00488101
SUV39H1	1.0528	1.02982e-12	8.17499e-11
HOXD9	1.05057	2.0652e-07	3.07979e-06
HMGB3	1.04972	4.13658e-09	1.08349e-07
HNRNPD	1.04786	5.1623e-13	4.48301e-11
C5orf28	1.04616	4.13557e-16	1.00334e-13
LSM8	1.04503	2.02127e-12	1.4832e-10
RHPN2	1.04426	3.32815e-09	8.99667e-08
CLMN	1.04377	1.13575e-07	1.83852e-06
SLC12A5	1.04343	2.18693e-07	3.23276e-06
MRPS12	1.04341	1.04236e-07	1.7044e-06
RELL1	1.04279	3.66411e-09	9.81596e-08
PSMD8	1.04278	1.109e-13	1.22647e-11
BCCIP	1.04187	4.29185e-10	1.52286e-08
RBP5	1.04048	0.000355574	0.0017698
JAKMIP1	1.0401	2.35361e-07	3.44894e-06
DDX25	1.04	3.8405e-06	3.78569e-05
PNLIPRP3	1.03974	9.26346e-05	0.000569211
NTSR2	1.03858	0.000809981	0.00353716
NDP	1.03845	1.4095e-05	0.000114705
RP11-382B18.4	1.03623	0.0031858	0.0111318
PAQR4	1.03505	2.89584e-10	1.09776e-08
CD59	1.03317	8.96852e-07	1.08354e-05
JHDM1D-AS1	1.03222	1.60243e-09	4.76653e-08
PHIP	1.03208	1.39247e-10	5.8817e-09
SUB1	1.0309	3.84933e-12	2.52321e-10
ISG20	1.03066	0.000912518	0.00390542
SLC2A14 /// SLC2A3	1.02988	8.98569e-06	7.85777e-05
RPS21	1.02955	4.31331e-05	0.000299631
MCM5	1.0295	3.87655e-09	1.02647e-07
CDK2	1.02799	1.25938e-11	7.15765e-10
C18orf54	1.02768	2.32312e-12	1.66859e-10
ASPH	1.0272	1.18539e-06	1.37933e-05
CALU	1.02657	1.60569e-14	2.36097e-12
SEMA3F	1.02598	9.51961e-11	4.23776e-09
FSCN1	1.02527	0.000106789	0.000643087
NEK6	1.02469	0.000106684	0.000642551
GATC	1.01983	3.68486e-05	0.000261449
GUSB	1.01962	5.77187e-13	4.9679e-11
SYNGR3	1.01792	6.35317e-05	0.000414762
KLHL7	1.0168	1.55742e-12	1.18078e-10
CASP2	1.01673	1.88761e-17	7.1139e-15
H2BFXP	1.01658	2.49267e-10	9.66636e-09
LMNB2	1.01501	8.43294e-07	1.02585e-05
TNFAIP3	1.01414	0.000277233	0.00143567
DDX39A	1.01369	9.43512e-11	4.2098e-09
GAPDHP73 /// GAPDHP73	1.01222	9.87176e-09	2.27894e-07
CNFN	1.01221	6.65276e-08	1.16339e-06
PRKD1	1.01184	4.92805e-09	1.25523e-07
TDRD9	1.01125	1.54632e-05	0.00012443
LINC00277	1.00967	3.90814e-10	1.40339e-08
TMEM161B	1.00912	6.58775e-13	5.5592e-11
ZDHHC19	1.0076	0.00557495	0.017807
TMEM263	1.00741	3.96306e-15	6.86777e-13
FAM101B	1.00734	3.65108e-08	6.96516e-07
KLK15	1.0069	0.00110475	0.00459243
CDH6	1.00627	3.37597e-05	0.000242445
PTMS	1.00604	1.15958e-08	2.63694e-07
HEY1	1.00534	0.000119882	0.000709472
SOX8	1.00499	0.00300985	0.0106196
DPCD	1.00466	3.55274e-11	1.79805e-09
PLOD3	1.00454	9.93146e-14	1.1207e-11
WHSC1L1	1.00363	5.65535e-15	9.27457e-13
CMC2	1.00188	1.16041e-13	1.27969e-11
COL5A1	1.00035	7.70172e-05	0.00048636
GPC6	1.00006	0.000137543	0.00079752
TRAIP	0.997872	5.01688e-14	6.22189e-12
APAF1	0.997807	2.53268e-14	3.49871e-12
PHACTR1	0.997337	7.55308e-09	1.82449e-07
TSPAN17	0.997133	1.70511e-08	3.65888e-07
ZNF550	0.997047	1.49508e-13	1.59879e-11
KIF22	0.996845	1.36209e-13	1.47692e-11
NACA	0.996753	1.28154e-07	2.03713e-06
TARBP2	0.996207	6.05695e-16	1.37496e-13
NR2F6	0.996092	6.04132e-10	2.03569e-08
CCDC167	0.995612	1.61641e-08	3.49754e-07
CEP72	0.994174	3.72339e-09	9.93364e-08
FAM71E1	0.993908	2.78205e-11	1.438e-09
ATP1A3 /// LOC101927137	0.993813	6.16255e-05	0.000405532
SERPINH1	0.993352	3.90513e-07	5.29848e-06
LOC100506691	0.993313	3.67358e-10	1.33023e-08
POC1A	0.992623	3.28266e-11	1.67788e-09
FBXW8	0.992593	1.37612e-10	5.83169e-09
RFWD3	0.992326	3.92842e-11	1.95254e-09
GREB1	0.992311	0.00319726	0.011165
PAPD5	0.991553	6.30401e-10	2.11321e-08
ARSK	0.991427	2.07241e-08	4.31275e-07
LOC101060363 /// PPIA	0.9908	2.53738e-13	2.4999e-11
EIF2S2	0.990714	2.8763e-09	7.90178e-08
PJA1	0.989958	4.61731e-08	8.51068e-07
TMCC3	0.988835	1.80762e-07	2.74845e-06
CENPA	0.988796	6.97221e-10	2.30534e-08
KCNK1	0.988432	0.00375737	0.0127729
PAFAH1B3	0.987719	1.71401e-11	9.29251e-10
MIR4680 /// PDCD4	0.98669	1.38028e-11	7.68892e-10
MCM7	0.985581	9.60045e-08	1.59125e-06
MICB	0.985113	0.000592378	0.00271744
MAPK6	0.985069	3.20961e-13	3.06874e-11
C4orf47	0.984718	3.47275e-07	4.80727e-06
ABCC4	0.984516	4.66652e-07	6.16979e-06
ZNF473	0.98437	1.51803e-10	6.29561e-09
ELAVL2	0.984071	1.44475e-06	1.63379e-05
AKR1C2 /// LOC101930400	0.983817	0.000859761	0.00371526
KIAA0922	0.979694	4.35157e-12	2.82002e-10
LINC01003	0.979531	2.11935e-08	4.3994e-07
PLK2	0.979332	1.09598e-06	1.28999e-05
HOXA10-HOXA9 /// HOXA9 /// MIR196B	0.975638	0.00704677	0.0215887
C10orf35	0.975123	8.27363e-08	1.40431e-06
GATA4	0.975045	0.000122397	0.00072207
COL4A2	0.974142	0.000165269	0.000929314
SPATS2	0.973927	2.28059e-13	2.30248e-11
PCYOX1L	0.97386	1.16509e-07	1.87739e-06
NKX3-2	0.972996	1.21812e-05	0.000101647
GINS3	0.972658	3.50152e-10	1.27987e-08
ZNF571-AS1	0.971777	6.24476e-07	7.94002e-06
FOLH1B	0.971472	5.40892e-11	2.5794e-09
CBS	0.969984	0.00145891	0.00580542
SEPW1	0.969941	5.79816e-08	1.0372e-06
MED10	0.969757	6.90132e-09	1.68806e-07
FANCG	0.969091	9.64176e-12	5.68806e-10
E2F2	0.968119	3.94806e-08	7.41442e-07
KIAA1467	0.967065	1.58308e-08	3.44538e-07
STOX2	0.96584	2.66183e-05	0.000198172
PLEKHA8	0.965362	1.07277e-12	8.42974e-11
NPR3	0.964159	3.07428e-05	0.000223897
BLM	0.964133	3.87847e-08	7.30492e-07
PCDH1	0.964088	2.66655e-06	2.76715e-05
LRIG3	0.962946	6.37868e-10	2.13455e-08
FIGNL1	0.962809	9.47686e-14	1.07565e-11
ITM2C	0.962769	0.000685365	0.0030746
CHML	0.962711	8.05157e-09	1.93288e-07
EML6	0.961002	4.59172e-05	0.000315415
PAQR3	0.960472	8.56733e-09	2.03405e-07
PRDX4	0.960133	7.07558e-10	2.33753e-08
GPR133	0.958427	0.00246111	0.00899249
GP1BB /// SEPT5 /// SEPT5-GP1BB	0.958063	4.55828e-07	6.05142e-06
PSENEN	0.957956	5.1355e-14	6.30854e-12
LOC200772	0.957919	9.08587e-06	7.9293e-05
RNF34	0.957272	1.12144e-17	4.53457e-15
DLX6-AS1	0.956921	1.08384e-07	1.76404e-06
CPNE4	0.956168	0.000412223	0.00200724
FBXO5	0.955977	3.73248e-09	9.95106e-08
DNAJC9	0.955042	1.20501e-14	1.82719e-12
LSM7	0.954498	3.2959e-15	5.89586e-13
TNR	0.954443	0.00149333	0.0059254
GEMIN7	0.9526	2.28362e-13	2.30248e-11
FITM1	0.952359	0.000235151	0.00124906
TPI1	0.952009	9.45318e-09	2.19601e-07
GTF2H2B	0.951679	1.54444e-08	3.38712e-07
GPATCH2	0.951586	8.133e-13	6.66048e-11
HOXB13	0.951436	1.43614e-06	1.62626e-05
MAMDC4	0.951073	3.52284e-06	3.51541e-05
CENPL	0.950122	6.6791e-09	1.64094e-07
TUBA1A	0.949849	8.80909e-09	2.08253e-07
CACNA2D3	0.949553	0.000118324	0.000701236
TICRR	0.948553	7.93698e-10	2.58038e-08
RP11-499E18.1	0.945985	7.2097e-05	0.000460155
TMEM35	0.945326	0.000953882	0.00405784
GABRD	0.944653	5.34577e-06	5.02183e-05
ERCC6L	0.943862	4.64206e-09	1.19163e-07
ARHGAP11B /// LOC100288637	0.943757	3.19929e-10	1.18956e-08
LOC102723990 /// TMEM53	0.94328	1.40441e-08	3.12235e-07
GLI2	0.942213	6.22425e-09	1.54287e-07
SPRR1B	0.942126	0.000982174	0.00415679
LOC388210 /// LOC400499	0.941849	7.4968e-06	6.70532e-05
MAP1B	0.941321	1.82427e-05	0.000143205
TRPC1	0.941276	1.03597e-06	1.22754e-05
FDFT1	0.941232	0.00269602	0.00970009
VRK1	0.940409	1.25756e-08	2.83485e-07
DGAT2	0.939954	0.000197671	0.00107921
C12orf76	0.9398	9.88727e-12	5.79764e-10
FUS	0.937544	3.29277e-11	1.67788e-09
MMP9	0.937435	3.00343e-06	3.06325e-05
FBXL13	0.93678	2.62025e-07	3.76575e-06
TMEM63C	0.935785	0.000139987	0.000809
MICA	0.934899	0.000120816	0.000713827
RNF39	0.934748	0.000766891	0.00337941
LCN2	0.934625	0.000277318	0.0014359
PCDHGA4	0.934092	0.00076883	0.00338589
ZNF57	0.933782	1.28806e-07	2.04498e-06
MLF1	0.932859	1.67257e-06	1.85928e-05
DLL4	0.932844	6.28601e-05	0.000411623
ADAMTS3	0.932312	1.2572e-06	1.45029e-05
ITFG1	0.931813	3.80741e-08	7.20956e-07
ARHGEF39	0.931812	2.59215e-08	5.20822e-07
GNRHR	0.931132	0.000592978	0.00271906
YIPF5	0.930825	9.61473e-10	3.03765e-08
CBX5	0.930561	7.23171e-10	2.37899e-08
AKR1C1	0.929339	0.000690862	0.00309532
CEP85	0.927177	1.72577e-08	3.69707e-07
SPRR3	0.926883	4.36948e-05	0.000302883
ST20	0.926513	3.37463e-10	1.23815e-08
FLJ46026	0.925877	4.32532e-07	5.78967e-06
GPRIN1	0.925109	2.88934e-07	4.09785e-06
POC5	0.924386	1.64357e-11	8.97328e-10
LRRC17	0.923218	0.000165087	0.000928613
INSIG1	0.923166	0.0107764	0.0306888
ALDOB	0.922831	0.00983554	0.0284519
MMP12	0.922598	0.00326866	0.0113769
KLK10	0.921986	0.000284978	0.00146909
SERF1A /// SERF1B	0.921712	1.74103e-08	3.71541e-07
C16orf80	0.920743	4.40518e-12	2.85001e-10
EFNA2	0.920444	4.2346e-06	4.10844e-05
DDIT3	0.920396	2.21356e-05	0.000169246
OIP5	0.919252	1.36292e-06	1.55332e-05
BUB3	0.918863	1.06778e-09	3.34538e-08
KNSTRN	0.918557	3.50937e-08	6.7339e-07
FLYWCH2	0.91814	1.92977e-06	2.09596e-05
ANKRD20A1 /// ANKRD20A11P /// ANKRD20A2 /// ANKRD20A3 /// ANKRD20A4 /// ANKRD20A5P /// ANKRD20A9P /// LOC102723891 /// LOC102725051	0.917032	0.00533459	0.0171522
TFR2	0.916514	0.000125357	0.000737627
BRI3BP	0.915429	6.50641e-07	8.20552e-06
MSMO1	0.914269	0.00341061	0.0117794
MSRB3	0.913482	1.05812e-07	1.72629e-06
ICAM5	0.913358	1.49708e-05	0.000121095
KDELC1	0.911002	5.50293e-10	1.87051e-08
NAV1	0.910941	8.43939e-06	7.43195e-05
CDKN2C	0.909776	1.5442e-06	1.72995e-05
CTC-338M12.4	0.90904	3.64976e-11	1.83995e-09
DCP2	0.908979	1.17875e-10	5.08408e-09
RAB3C	0.908916	0.0104375	0.0298968
RAB23	0.908907	2.1708e-09	6.1598e-08
BSN	0.907996	1.21746e-05	0.000101633
MIS18A	0.907809	1.2072e-13	1.32376e-11
TOX2	0.907654	0.000161584	0.000912078
NAT14	0.907344	1.44875e-05	0.000117553
LRIF1	0.907207	6.59329e-12	4.05607e-10
CD82	0.906109	6.60042e-07	8.31867e-06
PALB2	0.905981	1.67473e-10	6.86482e-09
TMEM231	0.905476	2.00837e-07	3.01123e-06
MMP15	0.904489	0.000302214	0.00154299
ZCCHC9	0.902779	2.6913e-10	1.02725e-08
SKA3	0.902299	6.79625e-10	2.25642e-08
MAGEA12	0.901815	0.00421542	0.0140603
CAND1	0.901696	3.43295e-12	2.30554e-10
POLD1	0.900828	8.00646e-13	6.57071e-11
LINC00839	0.900061	3.89563e-05	0.000274547
AHRR	0.900046	3.43464e-05	0.000245853
SLC2A3	0.899425	0.000321848	0.00162824
SAP30	0.898694	1.98918e-08	4.17835e-07
LHX2	0.897973	4.09232e-06	3.99673e-05
CLSTN3	0.897709	4.69779e-06	4.50158e-05
ITGB3BP	0.897335	7.54732e-08	1.2929e-06
TM9SF4	0.897132	3.71557e-10	1.34169e-08
SLC37A3	0.896797	5.71775e-13	4.93226e-11
CBX2	0.896388	2.36947e-07	3.46695e-06
GOLGA3	0.896375	6.39022e-12	3.96255e-10
P4HA1	0.896234	2.22754e-09	6.28863e-08
BFAR	0.895786	2.09098e-15	4.03819e-13
IDH2	0.894368	4.98995e-05	0.000338459
CMTM1	0.894343	5.01482e-09	1.27315e-07
INTS7	0.894195	2.69216e-09	7.44862e-08
C18orf42	0.894117	9.51637e-05	0.000582568
LRRC10B	0.893483	0.000100853	0.000612182
FKBP7	0.893052	5.17285e-09	1.30899e-07
CCSAP	0.892708	2.17588e-09	6.16971e-08
FKBP14	0.892446	1.51593e-09	4.53704e-08
SCARA5	0.892307	0.000491723	0.00232324
UBE2K	0.892123	4.69017e-12	3.00434e-10
RHOF	0.892002	5.88499e-09	1.4672e-07
GRIN2C	0.891837	0.00118428	0.00486677
PTN	0.891198	0.00947016	0.0275778
RDH13	0.89118	3.69312e-08	7.02742e-07
SLC25A15	0.890382	4.4397e-05	0.000306928
RIOK2	0.890369	1.7455e-07	2.6655e-06
NFIA-AS2	0.889941	0.00134321	0.00541215
ZNF75A	0.889914	4.27848e-10	1.52125e-08
TUBA3C /// TUBA3D	0.889871	1.46928e-11	8.12459e-10
YKT6	0.889836	1.58104e-06	1.76714e-05
ZDHHC17	0.889783	1.98892e-07	2.98594e-06
ZFAS1	0.889514	2.18471e-08	4.50616e-07
PCLO	0.889239	0.000135728	0.000789082
EBP	0.889238	0.0102223	0.0293845
TCFL5	0.888813	1.83195e-07	2.78328e-06
JPH1	0.886326	3.134e-05	0.000227691
LOC728705 /// TMEM263	0.88521	4.35796e-10	1.54209e-08
CHGB	0.885121	0.0144984	0.0391137
SPESP1	0.885115	0.00685122	0.0210955
TUFT1	0.882857	3.38394e-07	4.70311e-06
ATG101	0.882078	3.68443e-09	9.85001e-08
BRCA1	0.88194	3.92917e-09	1.03876e-07
PSMC3IP	0.881312	4.11649e-10	1.4714e-08
ZNF667	0.881211	4.9728e-05	0.000337413
WASF1	0.880745	1.02288e-06	1.21388e-05
MC1R	0.880474	6.28411e-09	1.55572e-07
TES	0.880051	6.55839e-06	5.98316e-05
KDELR2	0.87934	7.15769e-08	1.23597e-06
HSPA13	0.879132	9.54304e-07	1.14546e-05
MAPKAPK5-AS1	0.876499	1.4665e-12	1.11403e-10
WFDC21P	0.876401	0.0152812	0.040853
ZNF93	0.87637	3.7854e-08	7.17745e-07
RBL1	0.876166	3.05867e-12	2.09773e-10
TNFAIP6	0.876089	5.0197e-05	0.000340001
MYOT	0.875874	9.94651e-05	0.000605368
CA2	0.875013	0.00569361	0.0181219
NEBL	0.874678	0.0033399	0.0115788
LSM5	0.87375	9.06613e-11	4.06855e-09
GOLGA7B	0.873004	6.65626e-06	6.05821e-05
SFXN1	0.872978	4.22044e-11	2.08434e-09
SENP1	0.87259	4.18151e-13	3.79248e-11
LAYN	0.870951	9.55221e-08	1.58528e-06
SLC8A2	0.87031	0.000175771	0.000978076
SKA2	0.870231	1.74231e-13	1.81638e-11
SNRPB	0.86952	8.0717e-11	3.65609e-09
SLC7A11	0.869369	0.000156571	0.000888694
PLEKHA1	0.869158	2.17135e-13	2.20647e-11
FAM216A	0.869137	1.1829e-10	5.09067e-09
TBC1D1	0.869044	6.23583e-07	7.93127e-06
LINC01021	0.867461	2.38334e-06	2.51404e-05
RFC2	0.866717	4.87268e-11	2.37623e-09
SLC25A3	0.866367	2.73951e-06	2.82976e-05
YEATS2	0.865557	2.39162e-12	1.70972e-10
NDE1	0.865272	6.10843e-13	5.22284e-11
RHOBTB3	0.864862	1.91193e-05	0.000149271
ABCA17P	0.86443	1.25759e-06	1.4503e-05
NLN	0.864035	4.42881e-08	8.21392e-07
NMRK2	0.863986	0.00013736	0.000797015
KCNQ1OT1 /// LOC101927338	0.863972	2.81196e-08	5.59195e-07
ATP8B3	0.863354	2.0025e-06	2.16119e-05
RP11-589P10.5	0.862074	8.99011e-05	0.000554462
BTG3	0.861596	4.99125e-07	6.53899e-06
EPRS	0.861588	0.000157405	0.000892645
KIF2A	0.861171	1.38059e-11	7.68892e-10
THAP10	0.860662	1.31064e-06	1.50166e-05
MCM8	0.860565	2.30222e-10	9.05448e-09
SF3B3	0.859838	3.85276e-11	1.91985e-09
ACSS1	0.859707	1.75895e-05	0.000138863
ISL1	0.857859	0.000458261	0.00219127
CBFB	0.857402	0.00012911	0.000755582
SETD8	0.857174	3.59587e-10	1.30819e-08
ORC5	0.857085	1.94188e-11	1.03749e-09
FAM103A1	0.856231	1.21336e-11	6.94695e-10
DPH3	0.856211	1.62016e-07	2.50065e-06
SNCB	0.855975	1.74584e-05	0.000138053
KCNG1	0.855417	2.11448e-05	0.000162599
TET1	0.855191	2.2713e-07	3.33968e-06
RASGRF1	0.854327	0.000244243	0.00128906
GPSM2	0.853852	0.00963708	0.0279758
TMEM97	0.853502	0.0104312	0.0298856
SLC2A6	0.851729	0.0103323	0.0296547
SLC20A1	0.851717	1.88566e-08	3.98721e-07
TREM1	0.851339	6.00056e-07	7.67984e-06
GPR160	0.850585	9.87974e-07	1.17895e-05
SUV39H2	0.850367	8.90357e-10	2.84458e-08
MLIP	0.850294	0.0174289	0.0455531
PPP1R3C	0.850032	3.40259e-05	0.000243873
MAPT	0.849121	5.95889e-05	0.000394058
MASTL	0.849007	8.27225e-07	1.00852e-05
ENPP6	0.848449	0.000174631	0.000972154
HOXC13	0.847303	1.71775e-05	0.000136192
DHRS13	0.846915	3.85319e-05	0.000271951
KLHL35	0.846471	5.21477e-07	6.78829e-06
G2E3	0.846363	8.70708e-13	7.05619e-11
NFXL1	0.845737	2.24729e-08	4.62134e-07
HSD17B6	0.845697	0.00797171	0.0239305
APOA1	0.845361	0.00556863	0.0177897
IL1R2	0.845229	0.0106566	0.0304146
CELP	0.843921	0.000449391	0.00215859
TPRN	0.843907	1.74927e-07	2.67019e-06
APC	0.843355	9.05113e-09	2.12828e-07
SMYD2	0.842849	1.95135e-05	0.000151981
SMC1A	0.841692	5.08207e-10	1.7532e-08
SNORA5B /// TBRG4	0.841612	2.20547e-06	2.35004e-05
FSTL5	0.841595	0.000409226	0.00199489
SAR1A	0.841311	1.21311e-06	1.40821e-05
C1GALT1	0.840893	2.97912e-07	4.21441e-06
KRR1	0.8408	2.07316e-08	4.31275e-07
HOXD11	0.840724	1.73833e-05	0.000137515
TMEM8A	0.840698	1.17697e-09	3.6478e-08
LRRC4C	0.840253	2.60722e-05	0.000194694
FZD2	0.84007	7.42945e-06	6.65274e-05
DNAJC1	0.839933	3.60904e-12	2.40302e-10
DDX11 /// DDX12P /// LOC642846	0.839314	1.47289e-07	2.30357e-06
POLE	0.839246	3.94572e-07	5.34794e-06
MARS /// MIR6758	0.839094	9.72108e-12	5.71747e-10
LINC00152 /// LOC101930489 /// MIR4435-1HG	0.838411	9.6632e-06	8.35845e-05
ATXN7L3B	0.838037	2.47817e-05	0.000186429
LOC285902 /// ZNF273	0.838023	1.76964e-10	7.21718e-09
HIST1H2BH	0.837986	0.000278224	0.00144001
MST4	0.83768	0.00121294	0.00496768
KIF21A	0.837482	9.05052e-09	2.12828e-07
CALM1 /// CALM2 /// CALM3	0.837444	5.29737e-06	4.98505e-05
AP001062.7 /// C21orf2	0.836951	1.9208e-08	4.05227e-07
FAM222A	0.835552	0.000838364	0.00363616
MPHOSPH9	0.8346	1.17231e-07	1.88668e-06
AUNIP	0.834282	1.17861e-06	1.3735e-05
KRT80	0.834223	0.00498551	0.0162002
C7orf60	0.834139	1.05047e-11	6.11354e-10
KLHL23 /// PHOSPHO2-KLHL23	0.833757	6.38419e-09	1.57755e-07
KIAA1715	0.833623	1.12913e-11	6.52241e-10
C12orf65	0.833155	3.94691e-10	1.416e-08
SNX16	0.831364	3.60883e-08	6.89746e-07
HTRA3	0.830766	0.000481507	0.00228414
LIME1	0.830701	5.6888e-07	7.32917e-06
NEDD1	0.830244	2.39402e-14	3.34284e-12
ZNF667-AS1	0.82991	0.000161274	0.000910727
LRFN1	0.829742	1.01007e-09	3.17737e-08
C8orf48	0.82826	6.14387e-10	2.06487e-08
CTB-31O20.2	0.828144	6.53353e-08	1.14552e-06
KIF1A	0.82809	0.000300434	0.00153613
STX2	0.827973	6.30322e-08	1.11409e-06
DLEU2 /// DLEU2L /// MIR15A	0.827419	2.01991e-08	4.23289e-07
UGGT2	0.826984	2.59959e-07	3.74021e-06
TMED3	0.826656	4.82089e-06	4.60363e-05
RGS3	0.826171	5.1112e-07	6.67137e-06
CAMK1D	0.826066	8.71554e-06	7.64737e-05
TLDC1	0.826047	1.05553e-13	1.18421e-11
SYT17	0.825451	0.00222476	0.00826024
STARD3NL	0.825345	5.26248e-13	4.5598e-11
MSANTD3-TMEFF1 /// TMEFF1	0.823344	5.6369e-08	1.01443e-06
CDK7	0.822673	3.7662e-09	1.00272e-07
LMO7	0.822292	1.70687e-07	2.6182e-06
COL11A1	0.822239	0.00112342	0.00465905
TRIB3	0.821279	0.000504662	0.00237541
CLDN15	0.821279	2.76719e-10	1.05311e-08
C15orf48	0.820853	0.000877685	0.00377716
CD40	0.820751	0.000185366	0.00102238
MCM4	0.81861	9.08288e-13	7.33013e-11
GDAP1	0.818336	7.24393e-05	0.000462125
TCF3	0.817716	6.21128e-09	1.54063e-07
NOX4	0.81695	2.50481e-06	2.62009e-05
FAM155A	0.816946	0.00018587	0.00102488
CHAF1B	0.816395	1.23835e-10	5.28825e-09
CILP2	0.816327	3.29208e-06	3.31496e-05
UBE3B	0.815602	2.56608e-07	3.70711e-06
HOXA11	0.8156	0.011343	0.0320297
RP11-79P5.9	0.815145	8.18935e-06	7.24463e-05
ZNF302	0.815086	1.20015e-06	1.39442e-05
GADD45A	0.81485	0.000293367	0.00150712
NUP37	0.814416	2.89395e-08	5.72857e-07
MKKS	0.814181	2.70062e-08	5.40082e-07
CPT1C	0.81366	4.61448e-05	0.000316699
SDK2	0.813401	0.000822609	0.00357942
C12orf49	0.81339	2.00978e-09	5.79055e-08
WDR5	0.81317	1.26209e-08	2.8434e-07
ZEB1-AS1	0.81309	2.77235e-10	1.05404e-08
ISG15	0.81289	0.0121112	0.0337818
CKLF /// CKLF-CMTM1	0.812514	4.30387e-08	8.00132e-07
ACKR3 /// AK023507	0.812049	1.42041e-05	0.000115544
ARHGAP8 /// PRR5-ARHGAP8	0.811977	0.00123127	0.00502931
SNRPF	0.811564	1.26809e-12	9.84495e-11
CKAP4	0.811481	4.51056e-10	1.58741e-08
ZNF627	0.811302	3.58229e-12	2.3893e-10
GRAMD1C	0.809983	0.00546362	0.0174919
SOX12	0.809864	1.79789e-09	5.26828e-08
RP5-1136G13.2	0.808955	3.64043e-08	6.95444e-07
SLC44A2	0.808756	3.48558e-07	4.81849e-06
OPA3	0.808713	3.26611e-08	6.33602e-07
ZNF883	0.808562	8.54823e-07	1.03793e-05
PDCD4	0.808334	7.37326e-09	1.78773e-07
IGK /// IGKC	0.807383	0.0134331	0.0367709
NPM1	0.80639	3.3343e-10	1.228e-08
ABAT	0.805621	0.00029804	0.0015269
HCN3	0.80562	1.79448e-06	1.97387e-05
SLC39A3	0.805426	4.49124e-08	8.30965e-07
BORA	0.805388	9.93963e-09	2.28983e-07
DCAF15	0.805098	2.40635e-10	9.40682e-09
DAPK3 /// MIR637	0.805025	3.98779e-07	5.3983e-06
HSPB1	0.80488	1.13628e-05	9.57416e-05
PECAM1	0.804162	0.000634018	0.00287549
CXorf36	0.803767	6.34707e-05	0.000414638
LOC100272217	0.802844	4.5352e-07	6.02901e-06
DCTPP1	0.802644	3.76104e-08	7.13996e-07
FAR2P2 /// FAR2P3	0.802586	0.00031765	0.00160847
SEMG1	0.802363	0.00419172	0.0139969
CDH13	0.802108	2.42037e-07	3.52812e-06
ADORA2B	0.801428	8.37908e-05	0.00052242
GGCT	0.801287	2.42668e-09	6.76715e-08
OAS3	0.801265	0.000617498	0.00281371
LZTS1	0.801163	1.40693e-07	2.21021e-06
SLC7A14	0.801065	0.00268717	0.0096763
GEN1	0.800659	5.25578e-08	9.53359e-07
TEAD4	0.800369	2.96876e-08	5.86172e-07
FAHD2A	0.799365	1.62599e-06	1.81425e-05
RMST	0.799155	3.22869e-05	0.000233348
CMC4	0.798844	9.09772e-09	2.13645e-07
PPP2R2A	0.798598	7.94477e-09	1.91197e-07
OBSCN	0.798304	0.000176282	0.00098022
DENR	0.797379	7.49756e-15	1.19279e-12
WIPF3	0.797293	0.000497572	0.00234716
LOC100996724 /// LOC100996761 /// LOC101929792 /// LOC101930416 /// PDE4DIP	0.79694	1.53703e-07	2.38944e-06
PCSK1	0.796808	0.00168183	0.00655008
PFKL	0.795346	4.12424e-09	1.08099e-07
ADAMTS5	0.795345	0.000373994	0.0018468
HOXC9	0.794769	2.98534e-06	3.048e-05
DERL3	0.794754	4.68952e-05	0.000321054
COL21A1	0.794471	0.00187469	0.00716632
HPRT1	0.794214	7.40394e-09	1.79181e-07
FCER1A	0.793824	0.000570172	0.00262922
ANO1	0.793562	7.43439e-05	0.000472321
ING3	0.79339	2.78158e-08	5.53721e-07
MIR7-3HG	0.792935	0.00282949	0.0100896
TIFA	0.792841	1.56654e-06	1.75296e-05
AGPAT9	0.792452	0.000703925	0.00314586
KPNA2	0.792316	6.56062e-06	5.98379e-05
C5orf30	0.792217	1.35259e-05	0.000110887
HEY2	0.792009	4.77415e-07	6.2928e-06
BDNF	0.791944	6.13829e-06	5.65171e-05
NR1D1 /// THRA	0.791519	0.00217868	0.0081171
DDX41	0.790594	1.58859e-08	3.452e-07
IGSF3	0.789901	0.000351619	0.00175394
HDHD1	0.788955	4.78483e-05	0.000326543
FAM225A /// FAM225B	0.788631	1.66831e-05	0.000133033
KAZALD1	0.788475	1.63306e-06	1.82057e-05
HYLS1	0.788119	2.58222e-06	2.6902e-05
ELOVL6	0.788075	0.00359417	0.012313
SHOX2	0.787774	0.00134502	0.00541833
RBM12B	0.785952	5.45807e-09	1.37045e-07
GPR1	0.785729	0.000222008	0.0011895
ERGIC2	0.785526	4.31815e-14	5.47784e-12
IFI6	0.785198	0.00142986	0.00570973
CKLF	0.78495	4.02468e-10	1.44124e-08
C7orf13	0.784033	1.9742e-08	4.15364e-07
BAX	0.783879	5.01019e-05	0.000339476
SMAGP	0.783779	0.0004436	0.00213538
NRG3	0.783624	5.88218e-05	0.000389583
CBFA2T2	0.783611	1.43152e-08	3.17718e-07
SYN2	0.783276	0.00677272	0.0208969
KITLG	0.78316	1.4441e-06	1.63379e-05
ESAM	0.782987	1.1054e-05	9.34848e-05
ZNF503-AS1	0.782475	0.000158961	0.000899892
BBIP1	0.781981	4.10656e-09	1.07708e-07
PDCD4-AS1	0.781713	9.26156e-08	1.54034e-06
ATG9B	0.78134	9.65523e-06	8.35481e-05
CHAF1A	0.780959	3.10358e-10	1.16176e-08
PEX13	0.780252	1.51688e-06	1.70327e-05
SLC22A17	0.779667	0.00533013	0.0171461
LRRC37A3	0.779625	1.59668e-07	2.46637e-06
FBXL21	0.779302	0.00691745	0.0212657
CACNB3	0.778993	2.26795e-07	3.33727e-06
HAGLR	0.7788	5.13265e-06	4.869e-05
CUL2	0.778597	1.38274e-09	4.18684e-08
FAN1	0.778449	1.13913e-05	9.59414e-05
SCYL2	0.77837	3.18586e-13	3.05355e-11
ATPIF1	0.778307	1.56129e-07	2.42196e-06
NUDCD2	0.77666	9.37615e-07	1.12857e-05
ZNF606	0.776612	2.02672e-07	3.03407e-06
ECSCR	0.776608	1.2213e-05	0.000101844
PCDHB2	0.776306	0.000105804	0.000638146
DQ592442	0.776167	6.07459e-05	0.000400482
PDK3	0.775441	2.94029e-06	3.00913e-05
PCDHB10 /// PCDHB9	0.775015	0.000103227	0.000624443
LIF	0.774563	0.00138349	0.00554681
XPOT	0.774338	4.41674e-13	3.95043e-11
FLVCR1	0.773952	0.000940035	0.00400464
NEIL3	0.772052	1.41186e-07	2.21526e-06
TBX2	0.772023	1.14395e-05	9.62628e-05
CALCRL	0.771763	0.000616912	0.00281236
CABLES2	0.771146	3.51299e-08	6.73751e-07
B3GNT9	0.771081	4.42915e-06	4.27369e-05
ASB10	0.770156	0.000610737	0.00278749
RYBP	0.769952	8.8127e-08	1.4822e-06
OTULIN	0.76987	3.57907e-08	6.84733e-07
TMEM189 /// TMEM189-UBE2V1 /// UBE2V1	0.76987	9.73083e-08	1.60805e-06
ELFN2	0.769719	0.000579182	0.00266602
STXBP2	0.768465	0.00380886	0.0129163
LY75	0.768291	0.0193454	0.04963
ALDOA	0.768117	1.66137e-08	3.57886e-07
CCDC124	0.767928	7.96006e-11	3.62958e-09
MNS1	0.767781	8.47893e-10	2.72463e-08
TANC2	0.767475	4.70271e-05	0.000321617
PCDHGA10	0.767381	0.000864172	0.00373099
ZIK1	0.767015	1.31661e-08	2.94402e-07
RSPRY1	0.766852	4.89439e-08	8.94073e-07
FEN1	0.766111	4.15338e-07	5.58648e-06
ARL1	0.765825	1.73413e-08	3.70476e-07
BIRC5 /// EPR-1	0.765811	1.46986e-08	3.25112e-07
DISP2	0.765418	0.000151999	0.000866923
LOC100506076 /// LOC100506123	0.765414	1.01796e-06	1.20952e-05
LINC00526	0.765244	1.55859e-06	1.74557e-05
PCDH17	0.764949	0.000216986	0.00116551
E2F7	0.76485	6.39203e-09	1.57841e-07
SFRP1	0.764326	0.00125359	0.00510402
CDR2 /// LOC101060399	0.763651	3.15186e-08	6.16989e-07
SCIN	0.763264	0.000270334	0.00140574
PRKCSH	0.763254	2.26593e-08	4.65392e-07
ADRA2A	0.763153	0.0130672	0.0359544
RUVBL2	0.761891	7.8344e-09	1.88777e-07
MAG	0.761713	0.000677146	0.0030423
CENPJ	0.761372	1.35445e-06	1.54456e-05
MMRN1	0.76133	0.000552609	0.00256256
ZFP62	0.759715	9.61738e-10	3.03765e-08
SYCE2	0.759252	3.41012e-08	6.5727e-07
CA5BP1	0.759139	5.11498e-07	6.67406e-06
MICA /// MICB	0.759128	0.000117479	0.000697399
CYP3A7 /// CYP3A7-CYP3AP1	0.759036	0.00240433	0.0088253
HIVEP1	0.758445	2.86798e-09	7.88451e-08
PRSS53	0.757511	7.74101e-08	1.32142e-06
TNFRSF4	0.757175	8.11021e-06	7.18087e-05
ARL2BP	0.757128	2.85108e-06	2.93097e-05
DICER1	0.756217	2.58254e-08	5.19425e-07
POP7	0.755834	3.73473e-11	1.87548e-09
RBFOX1	0.755623	5.62166e-05	0.000375403
ARL4A	0.755492	0.000307178	0.00156381
MAP3K9	0.755479	5.3468e-06	5.02183e-05
TP53TG3 /// TP53TG3B /// TP53TG3C /// TP53TG3D	0.755452	3.98926e-05	0.000280281
XRCC6BP1	0.755449	9.98784e-06	8.58331e-05
SSBP2	0.755375	3.61217e-07	4.96344e-06
TFRC	0.754854	0.00376861	0.0128055
TP53RK	0.75414	2.22688e-06	2.37155e-05
MIS18BP1	0.753619	3.57142e-08	6.83944e-07
IL7R	0.753429	0.0143366	0.0387655
PCDHB6	0.753208	1.04231e-06	1.23455e-05
RYR2	0.753158	1.11282e-06	1.30743e-05
KLF10	0.752879	4.39782e-05	0.000304304
ACOT7	0.752035	2.40399e-05	0.00018173
ZNF12	0.751897	6.9514e-12	4.24944e-10
CNTNAP2	0.75172	0.000917029	0.00392169
BCAP29	0.751414	1.3443e-07	2.12471e-06
VSIG10L	0.751049	1.71546e-06	1.90097e-05
DKK1	0.750825	4.60341e-05	0.000316107
LIN7B	0.750548	1.36242e-07	2.15161e-06
DUSP15	0.750132	9.94272e-06	8.55021e-05
MYBL2	0.749547	1.39182e-05	0.000113575
PUS7	0.749267	1.73368e-08	3.70476e-07
RNF114	0.748972	3.88472e-07	5.27632e-06
NRP1	0.748651	0.000116552	0.000692745
MAFB	0.747907	0.000551142	0.00255676
GARS	0.747396	5.04036e-09	1.27797e-07
CEL	0.747375	0.0112533	0.0318158
SHROOM2	0.747053	0.00368027	0.0125581
AJUBA	0.746995	0.000178739	0.000992308
PDE4B	0.746719	7.49778e-05	0.00047557
KDM4C /// KDM4C	0.746344	4.22702e-05	0.000294375
ODAM	0.746127	0.00680796	0.0209809
PHF14	0.744577	3.04556e-12	2.09243e-10
SLC35E1	0.744154	3.68517e-10	1.33319e-08
JKAMP	0.744123	1.91332e-08	4.03902e-07
SEC61G	0.743793	8.06785e-11	3.65609e-09
NR3C1	0.743758	2.73499e-07	3.90751e-06
GPR143	0.743723	0.00331082	0.0114929
PLXDC1	0.743328	1.97424e-06	2.13412e-05
ISOC2	0.743311	1.71011e-06	1.89666e-05
DOT1L	0.743223	3.19583e-08	6.2277e-07
LTB4R	0.741875	5.78287e-05	0.000384515
EFNA5	0.74185	0.000203514	0.00110633
SMIM7	0.741504	2.74633e-09	7.5823e-08
LAMA4	0.741091	0.000453943	0.00217529
ST6GALNAC2	0.740602	0.000169439	0.000948966
CNNM1	0.740418	0.000311247	0.00158038
STRA6	0.74029	0.00125884	0.00512035
C15orf57	0.740219	0.000170742	0.000954474
CIAPIN1	0.740109	4.09623e-08	7.6667e-07
MKRN1	0.740024	9.45748e-10	2.9969e-08
FAR2	0.739858	0.000117725	0.000698115
PAK4	0.739709	1.56317e-09	4.67121e-08
INPP5F	0.739669	2.25706e-05	0.000171996
IFT80 /// TRIM59	0.739461	4.57277e-09	1.17787e-07
PCDHAC2	0.738887	6.57941e-06	5.99671e-05
FAM69B	0.7384	0.000105553	0.000637123
OLIG1	0.737691	0.000233024	0.00124013
CTSC	0.73763	0.00251177	0.00915081
FAM134B	0.73745	0.000562183	0.00259812
CAMTA1	0.737349	0.000347705	0.00173843
NR2C2AP	0.737034	7.17185e-13	5.97418e-11
PTPN3	0.736953	0.0063264	0.0197489
NAP1L1	0.736816	7.57514e-06	6.76705e-05
CYP51A1 /// LRRD1	0.736738	0.00289317	0.0102808
PLD3	0.736707	2.73038e-07	3.90235e-06
VKORC1	0.736387	1.29832e-07	2.0579e-06
PTPRH	0.736331	5.25879e-05	0.00035391
HIST1H4A /// HIST1H4B /// HIST1H4C /// HIST1H4D /// HIST1H4E /// HIST1H4F /// HIST1H4H /// HIST1H4I /// HIST1H4J /// HIST1H4K /// HIST1H4L /// HIST2H4A /// HIST2H4B /// HIST4H4	0.736044	6.54953e-05	0.000425505
PSMG3	0.735776	2.93025e-12	2.02756e-10
C5orf46	0.735451	0.000930527	0.00397154
SNHG1 /// SNORD22 /// SNORD25 /// SNORD26 /// SNORD27 /// SNORD28 /// SNORD29 /// SNORD30 /// SNORD31	0.735439	1.0724e-05	9.10415e-05
ZDHHC23	0.735202	1.57214e-07	2.43623e-06
BACE2	0.734786	0.000449287	0.00215847
MCM3	0.734718	9.23724e-08	1.53695e-06
EMC3-AS1	0.734691	8.26956e-08	1.40423e-06
MAGOHB	0.734645	2.73926e-07	3.91072e-06
ZNF84	0.734427	6.13621e-10	2.06409e-08
CELSR3	0.734029	9.4289e-05	0.000578216
PRDM4	0.733998	4.38262e-09	1.14025e-07
LINC01420	0.733262	1.00006e-05	8.58858e-05
YIPF2	0.732224	4.43241e-08	8.21669e-07
IQCJ-SCHIP1 /// SCHIP1	0.731617	4.45743e-06	4.29885e-05
PCIF1	0.731338	0.000204956	0.00111236
ZNF850	0.730903	1.73524e-08	3.70508e-07
CELF5	0.729861	1.67636e-08	3.60516e-07
VWDE	0.729846	6.43235e-05	0.000419015
AMN1	0.729804	2.53725e-06	2.64832e-05
FKBP1A /// LOC101929368	0.729793	0.00113647	0.00470616
MFAP2	0.729629	0.00218106	0.00812435
TRIM36	0.729514	0.000964578	0.00409392
KIZ /// PLK1S1	0.729433	4.81618e-07	6.34173e-06
SLC31A2	0.729224	0.000478228	0.00227053
TAF5	0.728985	1.04812e-07	1.71165e-06
CYP2J2	0.72881	0.0176007	0.0459465
SMIM13	0.728797	1.20759e-08	2.7349e-07
PLLP	0.728733	0.00059192	0.00271597
WDR76	0.728373	1.74473e-07	2.66536e-06
SART3	0.72801	7.49713e-14	8.76577e-12
CAMSAP3	0.727617	9.06133e-06	7.91144e-05
CPS1	0.727092	0.000283924	0.00146444
S100A11	0.726805	0.00355481	0.0122094
STEAP1	0.726597	0.00373142	0.0127002
CCDC151	0.726169	0.0111414	0.0315592
GLG1	0.725942	4.39574e-09	1.14207e-07
ADAMTS9	0.725921	0.000636858	0.00288601
CPSF6	0.725826	1.22549e-08	2.76736e-07
PAIP1	0.725756	1.31205e-09	3.98524e-08
UBFD1	0.725601	2.59351e-08	5.20822e-07
MAPRE1	0.725548	1.65631e-15	3.34868e-13
NEURL3	0.725474	2.46071e-06	2.58512e-05
CDK4	0.724555	1.01965e-07	1.67502e-06
LRRC14	0.723776	6.32793e-08	1.11704e-06
SESN2	0.723626	3.7412e-06	3.70474e-05
EPHB2	0.723388	0.00960266	0.0278946
EPS8L1	0.723333	1.23882e-07	1.98058e-06
FBRSL1	0.723071	6.19238e-09	1.53693e-07
INTS8	0.722755	2.56321e-10	9.8709e-09
PCNA	0.722557	7.36306e-08	1.26581e-06
NUP107	0.722008	2.28625e-07	3.35911e-06
MAT1A	0.721641	0.00242069	0.00887099
SLC16A1	0.721337	1.20781e-06	1.40247e-05
RADIL	0.721101	5.63082e-06	5.24669e-05
TCEB1	0.721067	6.28613e-10	2.10903e-08
CSPP1	0.720907	3.37236e-09	9.09085e-08
TIGD1	0.720626	3.17796e-08	6.20222e-07
CTD-2124B8.2	0.720111	4.77373e-09	1.2187e-07
C5orf22	0.719925	8.03188e-11	3.65084e-09
ERI1	0.719699	4.85613e-10	1.68008e-08
KCNE3	0.719623	0.000401131	0.00196122
TMEM31	0.719544	1.2928e-06	1.48517e-05
SPPL3	0.719026	4.74082e-13	4.16356e-11
LHX6	0.719	1.37234e-07	2.162e-06
LSMEM1	0.718664	3.4043e-07	4.72463e-06
A1BG	0.718542	6.07404e-05	0.000400482
ERCC8	0.718426	1.30442e-06	1.49561e-05
DLEU2	0.718396	2.01775e-08	4.23289e-07
PTPN1	0.717639	1.50754e-05	0.000121789
TEX30	0.717412	4.24248e-07	5.69844e-06
ACTR6	0.717286	7.6854e-11	3.52222e-09
CD99	0.717274	0.00103073	0.00432737
ASL	0.715872	1.90014e-07	2.86891e-06
CEP135	0.715791	2.01585e-10	8.06715e-09
TBC1D31	0.715693	5.83644e-07	7.4945e-06
CCNG2	0.715537	6.30173e-05	0.000412305
CLDN3	0.715064	0.000994239	0.00419732
TTLL7	0.714401	0.00029602	0.00151875
LOC101930288 /// LOC101930531	0.714395	1.18203e-05	9.91442e-05
UGT1A1 /// UGT1A10 /// UGT1A3 /// UGT1A4 /// UGT1A5 /// UGT1A6 /// UGT1A7 /// UGT1A8 /// UGT1A9	0.714214	0.00532319	0.0171297
SLC35E3	0.713777	4.93884e-06	4.70122e-05
DLC1	0.713479	0.00229529	0.00848397
MPZL3	0.713467	3.1023e-07	4.36322e-06
IFT81	0.712646	4.73103e-06	4.52672e-05
PAXIP1	0.711864	5.0914e-10	1.75366e-08
ATP5G3	0.710886	1.37019e-07	2.162e-06
CPD	0.710691	1.8787e-06	2.05082e-05
ZNF623	0.710571	8.88003e-06	7.77764e-05
COLCA2	0.710481	0.00317041	0.0110883
HIVEP3	0.710015	1.06872e-06	1.26095e-05
LIN9	0.710011	1.21777e-06	1.41235e-05
DIABLO	0.709318	1.33632e-12	1.02719e-10
HRK	0.709307	3.61411e-05	0.000257078
CDC34	0.708805	3.19554e-08	6.2277e-07
LTBP1	0.707014	0.00954268	0.0277536
POMZP3 /// ZP3	0.706713	0.00155208	0.00611971
ZFPM1	0.706529	0.000231536	0.00123272
SOCS1	0.706356	0.000242035	0.00127897
UQCRC2	0.706288	4.08726e-07	5.51091e-06
LOXL3	0.706275	0.00520869	0.0168212
ATP2B3	0.706136	0.0190821	0.0490876
KLF6	0.705862	0.00541755	0.0173581
ZNF146	0.705449	3.78131e-09	1.0057e-07
TBC1D8	0.704969	0.00135356	0.00544876
THOC2	0.704581	4.29464e-09	1.11961e-07
VSTM2L	0.704544	0.000740854	0.00328631
PDS5B	0.704316	2.42579e-07	3.53337e-06
RBAK	0.704282	2.13234e-10	8.45485e-09
THY1	0.704273	0.00146569	0.00582644
PRM3	0.703752	0.0037052	0.0126265
MRGBP	0.703514	5.2463e-11	2.51421e-09
ADSSL1	0.70335	0.00660826	0.0204659
ZNF334	0.703189	0.0016744	0.00652315
TAX1BP1	0.703047	3.81168e-06	3.76302e-05
LOC100271840	0.702742	0.00261615	0.00946625
C5orf24	0.702269	1.1712e-06	1.3665e-05
EEF2K /// LOC101930123	0.701716	0.000147276	0.000844203
C1orf112	0.701467	1.18093e-06	1.37579e-05
TMEM33	0.701398	7.63001e-08	1.30476e-06
EPT1	0.701278	1.0823e-05	9.17505e-05
PUS7L	0.701112	3.12169e-08	6.12629e-07
FRG1B	0.700791	8.58862e-06	7.54966e-05
GNG11	0.700179	0.00398193	0.0134001
NUSAP1	0.699875	0.00353427	0.0121476
SULF1	0.699495	0.00236305	0.00869386
PRELID1	0.698773	2.63775e-09	7.31373e-08
ADCK2	0.698559	2.44123e-07	3.5532e-06
ARTN	0.698105	0.000186413	0.00102728
HMGN5	0.69784	0.00113128	0.00468718
RP11-212P7.2	0.697491	1.05827e-07	1.72629e-06
LPHN1	0.697491	2.03558e-05	0.000157447
RP5-991G20.4	0.697249	2.87539e-07	4.08255e-06
BDP1	0.696972	3.73817e-12	2.47203e-10
ZFP90	0.696965	2.75767e-05	0.00020425
ACVR1B	0.696047	1.2868e-07	2.04383e-06
PSG9	0.695936	0.00269196	0.00969084
CKAP2	0.69576	1.27864e-05	0.00010583
SEPT11	0.695752	2.36709e-06	2.5037e-05
C3orf70	0.695082	0.000758252	0.00334894
AP3M2	0.694643	1.67487e-07	2.57367e-06
MORF4L2	0.69448	8.08548e-05	0.000507129
PKIA	0.694337	0.00458528	0.0150935
CTD-2554C21.3	0.694085	0.000179041	0.000993428
GNPTAB	0.693812	6.97362e-05	0.00044796
SMC3	0.693753	3.68457e-05	0.000261449
STOM	0.693724	8.29698e-07	1.0109e-05
FBXO16 /// ZNF395	0.693124	7.11031e-05	0.000454858
WIZ	0.692954	1.1944e-10	5.12878e-09
TRIM55	0.692383	1.91493e-06	2.08393e-05
ZDHHC9	0.692291	7.29168e-06	6.54404e-05
CKS2	0.692153	6.50772e-05	0.000423214
PKP2	0.691409	0.000436915	0.00210816
WIPI2	0.690706	2.15879e-08	4.46695e-07
AC018755.16	0.690481	7.94286e-08	1.35112e-06
TUBB2A /// TUBB2B	0.690362	0.000120434	0.000711894
SAMD9L	0.690201	0.000510754	0.00239884
KLK4	0.689842	0.00326881	0.0113769
ZFP37	0.688995	6.07889e-07	7.77241e-06
GPATCH1	0.688811	2.16673e-09	6.15276e-08
HRASLS	0.688629	0.0011586	0.00478339
MGEA5	0.688068	3.09917e-06	3.15013e-05
NLRP2	0.688056	0.0149449	0.0401364
NNT	0.68788	3.87372e-06	3.81167e-05
RBM19	0.687445	2.04545e-05	0.000158136
PIGU	0.687151	7.82282e-08	1.33362e-06
ZNF595	0.686552	0.0183816	0.0475914
CCNO	0.686424	6.38083e-07	8.07075e-06
CERCAM	0.686101	0.000562653	0.00259951
ZNF101	0.685863	2.06513e-08	4.30065e-07
CRLF2	0.685756	9.51182e-07	1.14242e-05
LRRC23 /// RPL13P5	0.685643	0.000283892	0.00146444
ZGRF1	0.685082	2.33584e-07	3.42549e-06
PCDHB12	0.684635	1.57621e-07	2.43961e-06
HAUS5	0.684533	1.58343e-08	3.44538e-07
LBH	0.684439	0.00342014	0.0118043
CACNA1C	0.68404	3.03054e-05	0.000221252
ARX	0.683859	0.00600723	0.0189483
LOC101929728 /// SLC35E4	0.68364	3.19181e-08	6.22612e-07
CYP39A1	0.683529	6.92026e-06	6.26033e-05
BRICD5	0.682525	4.58909e-07	6.08815e-06
LOC102724156	0.681952	0.000187159	0.0010311
GUSBP3 /// GUSBP9	0.681813	0.00362045	0.0123866
HOXA10	0.681612	0.00152469	0.00602764
SHROOM1	0.681418	5.38182e-06	5.05105e-05
FUT11	0.681375	5.26116e-07	6.84248e-06
CPLX2	0.681323	0.0171815	0.0450248
CACNG2	0.680993	0.000600394	0.00274739
SLC39A6	0.680674	1.43633e-12	1.09539e-10
C8orf31	0.680645	0.00714839	0.0218459
CNPY2	0.680499	1.30049e-06	1.49268e-05
GPR137B	0.680437	0.00363537	0.0124278
CERS1 /// GDF1	0.680312	7.66319e-05	0.000484399
DKFZP434I0714 /// MIR4453	0.679846	4.54554e-08	8.39433e-07
ABHD3	0.6796	1.73398e-05	0.000137254
ZNF395	0.679574	5.81939e-05	0.000386479
TIMM17B	0.679214	0.000113187	0.000676162
LOC100134822	0.679018	6.14133e-06	5.65317e-05
PSPH	0.679011	5.73124e-06	5.3262e-05
LOC100287015	0.678497	1.86428e-10	7.52762e-09
LAMC3	0.678177	5.11675e-06	4.8551e-05
ZNF430	0.677954	9.00309e-07	1.08704e-05
SEPHS2	0.677881	9.99866e-07	1.19094e-05
INSL3	0.677838	1.69953e-05	0.000134996
RPL22L1	0.677806	0.000238103	0.00126214
PRSS23	0.677546	0.000630442	0.00286295
SEC24D	0.677482	6.30751e-06	5.77874e-05
PCDHA9	0.677458	0.000296452	0.00151987
FAM213A	0.677448	0.0081619	0.0244015
DDR1 /// MIR4640	0.677193	0.000133052	0.000775148
BAZ2A	0.677137	1.1821e-07	1.90165e-06
HIST1H3A /// HIST1H3B /// HIST1H3C /// HIST1H3D /// HIST1H3E /// HIST1H3F /// HIST1H3G /// HIST1H3H /// HIST1H3I /// HIST1H3J	0.676483	0.000992482	0.00419036
RAB40C	0.676019	2.00198e-07	3.00282e-06
DNAJC30	0.675556	2.54758e-05	0.000191059
CA5B /// CA5BP1	0.675548	7.32611e-09	1.77776e-07
ZNF501	0.675405	1.24962e-09	3.82554e-08
CSE1L	0.674695	1.44748e-08	3.20893e-07
OAS1	0.674271	0.00259756	0.00940948
EPB41L4B	0.674208	5.77735e-05	0.000384264
ACTG2	0.674053	0.00421796	0.0140653
HOXA11-AS	0.673923	0.000479473	0.00227533
ELAVL1	0.672781	9.75698e-08	1.61169e-06
KCTD9	0.672731	3.27292e-08	6.34607e-07
CCT6A	0.672585	2.68786e-10	1.02694e-08
LOC101927824	0.672357	3.33266e-06	3.35148e-05
RP4-758J24.5	0.672339	0.000131578	0.000767717
KCNJ2	0.672294	0.000191563	0.00105015
ZBED9	0.67196	0.000205901	0.00111583
MTFP1	0.67183	0.000332586	0.00167492
MARCKS	0.671828	0.000962812	0.00408732
POT1	0.671664	2.46295e-10	9.58946e-09
KIAA1324L	0.671179	0.000196036	0.00107089
WDHD1	0.671023	1.51346e-10	6.28335e-09
PPP4C	0.670793	1.16224e-08	2.64114e-07
APLP2	0.670664	9.29155e-07	1.12012e-05
ARHGAP28	0.670602	0.00641466	0.0199683
AGXT	0.670252	0.00386692	0.0130834
HAUS7 /// TREX2	0.670067	3.14452e-07	4.41621e-06
OSBPL2	0.669911	8.09926e-09	1.94312e-07
PLA2G12A	0.669621	6.01364e-05	0.000397273
SMPD3	0.669604	4.30791e-05	0.00029931
HOXC4	0.669385	5.3663e-05	0.000360022
HBQ1	0.668894	0.000746635	0.00330666
RP11-305O6.3	0.668377	0.000460383	0.00219953
HMGB3P1	0.668362	1.67094e-07	2.57138e-06
AHCTF1	0.668153	6.32281e-08	1.11665e-06
NRARP	0.66813	0.000148275	0.000849179
PRR7	0.667571	0.000398932	0.00195231
GPR176	0.667444	8.0518e-05	0.000505506
MAP2	0.667436	3.39635e-06	3.40935e-05
CCDC8	0.667193	0.00703409	0.0215628
SGTB	0.666769	1.84423e-07	2.79973e-06
SLC25A13	0.666568	6.39072e-07	8.07535e-06
USP11	0.665875	6.21555e-07	7.91326e-06
ASAP2	0.665755	0.00177291	0.00684579
HNRNPLL	0.665658	7.34918e-08	1.26398e-06
PIP4K2C	0.6656	5.21948e-08	9.47217e-07
ULK3	0.665437	0.000445121	0.0021411
NDUFV3	0.665129	8.64931e-09	2.051e-07
SRP19 /// ZRSR1	0.66504	2.37682e-07	3.47509e-06
ZNF560	0.66482	8.21115e-06	7.25895e-05
TMEM70	0.664644	4.12327e-05	0.000288599
C20orf24 /// TGIF2-C20orf24	0.664446	1.69713e-07	2.60494e-06
SFXN3	0.664341	0.00079546	0.00348512
CDK16	0.664113	5.31717e-07	6.90308e-06
RAB35	0.664091	9.09225e-08	1.51803e-06
ARHGAP33	0.663723	8.95841e-06	7.83745e-05
FBN1	0.663533	0.00549843	0.0175915
KIAA1033	0.663286	0.000212289	0.00114374
LIPG	0.663245	0.0057228	0.0181909
DLX1	0.662642	0.000129287	0.00075628
C7orf50	0.662542	7.52397e-06	6.72652e-05
HSD17B3	0.662431	0.000196768	0.00107458
CEP128	0.662203	7.16289e-07	8.89188e-06
NBN	0.66219	2.92804e-06	2.99896e-05
KLHL23	0.661844	4.31119e-07	5.77275e-06
CARD8	0.661393	3.2637e-06	3.28895e-05
NXT1	0.660844	8.41819e-07	1.0247e-05
PRIM2 /// PRIM2B	0.660707	3.91762e-07	5.31171e-06
ENO1	0.66058	4.82842e-08	8.84519e-07
FZD9	0.66039	1.8625e-06	2.03773e-05
CRABP2	0.660142	0.00629295	0.0196635
ZNF579	0.659644	4.44761e-07	5.92882e-06
RASAL2	0.659496	1.20589e-06	1.40066e-05
MVK	0.659197	0.00940979	0.027435
TXNL4B	0.659184	5.97459e-10	2.01671e-08
DCAF7	0.658779	2.55618e-06	2.6645e-05
ACN9	0.658768	2.77013e-07	3.94754e-06
STX1A	0.65834	8.64203e-05	0.000535855
IGLON5	0.658152	0.00327054	0.0113811
RIIAD1	0.657842	0.00284742	0.010146
KRT8P12	0.657699	3.56908e-10	1.30333e-08
ANKIB1	0.656776	5.11983e-12	3.23157e-10
LOC100506473 /// RP11-332H14.2	0.656728	0.00558166	0.0178226
SASS6	0.656471	5.87388e-08	1.04737e-06
LCOR	0.656447	7.70061e-08	1.31554e-06
RFXANK	0.656333	5.09925e-12	3.22395e-10
CASP6	0.655719	2.42512e-05	0.000183184
VPS33A	0.655637	1.48442e-07	2.31787e-06
COG5	0.655468	2.61868e-11	1.36629e-09
MAGEA2 /// MAGEA2B	0.655442	0.0118065	0.0330905
AHNAK2	0.655	0.000386662	0.00190065
ANKEF1	0.6549	4.12476e-06	4.02096e-05
LEMD3	0.654201	4.85363e-10	1.68008e-08
ORAI1	0.654071	1.66621e-07	2.56709e-06
LOC283070	0.653134	0.00533334	0.0171496
PRMT1	0.65313	1.45443e-07	2.27746e-06
PSMD10	0.653129	1.8164e-09	5.3134e-08
C21orf58	0.652663	0.000766084	0.003377
FBXO16	0.652497	1.21494e-05	0.000101492
TMEM248	0.652392	2.71155e-12	1.88971e-10
CHPF2	0.652371	1.78785e-07	2.7216e-06
CRADD	0.652326	2.34617e-05	0.000177808
BET1	0.652317	2.86409e-05	0.000210845
HECTD2	0.652108	2.01028e-07	3.01294e-06
TNPO1	0.651838	7.23941e-08	1.24787e-06
DNMT3A	0.651825	9.02018e-05	0.000556139
C9orf84	0.6518	0.000357019	0.0017754
GDF11	0.651703	0.00108155	0.00450999
TFPI	0.651626	0.00565908	0.0180282
CASK	0.651596	7.4319e-07	9.1847e-06
FAHD2CP	0.651398	1.01262e-05	8.67338e-05
HIP1	0.650988	3.96838e-07	5.37552e-06
WDR83	0.65088	0.00244	0.0089279
HOXC11	0.650564	0.00179045	0.00689913
AHCYL2	0.650486	1.3636e-07	2.15259e-06
ZDHHC12	0.650317	9.20383e-06	8.02143e-05
RHEBL1	0.650091	3.56329e-07	4.90843e-06
GUSBP3 /// SMA4 /// SMA5	0.65007	2.79525e-05	0.000206757
ANKRD20A12P	0.649882	3.25077e-05	0.000234857
DCLK1	0.649849	0.000505598	0.00237866
PP7080	0.649114	3.44555e-06	3.45071e-05
CCDC59	0.649011	1.05886e-07	1.72629e-06
RPAP3	0.64898	1.79422e-07	2.73023e-06
LINC00173	0.648748	0.00097016	0.00411356
ACD	0.648571	2.02739e-05	0.00015699
ZFP1	0.648468	5.17835e-06	4.9057e-05
CETN3	0.648302	1.29474e-07	2.05391e-06
LOC102724356	0.648273	0.000173039	0.000965092
C11orf53	0.64809	2.37304e-08	4.84825e-07
LOC646762	0.647994	2.35815e-07	3.45299e-06
ERP44	0.6479	3.27707e-07	4.57258e-06
RNF113A	0.647759	3.16068e-06	3.20259e-05
NXPE3	0.647463	1.3876e-07	2.18249e-06
LINC00662	0.647371	1.26434e-10	5.39333e-09
SMUG1	0.647318	8.34796e-08	1.41569e-06
LRR1	0.647041	2.04299e-07	3.05725e-06
C7orf73 /// LOC101930655	0.647041	1.47687e-07	2.30886e-06
IMPDH1	0.646928	4.87135e-06	4.64268e-05
GTF2H2 /// GTF2H2B /// GTF2H2C	0.646922	0.000932758	0.00397844
UBE2M	0.64687	6.68177e-06	6.08e-05
LEPRE1	0.646686	1.68851e-06	1.87646e-05
ZNF256	0.646386	9.05077e-08	1.51189e-06
LOC101928378	0.645971	9.15597e-06	7.98509e-05
CPM	0.645852	0.00120507	0.00493965
SPTBN4	0.645819	0.00163378	0.00639472
PTHLH	0.645776	1.30275e-05	0.000107368
LOC102723886	0.645769	0.0154959	0.041336
ZNF77	0.645668	6.48654e-06	5.92597e-05
S100A11P1 /// S100A11P1	0.645627	0.00170182	0.00661362
NPPB	0.645559	0.000543424	0.00252631
SERTAD3	0.645192	1.26249e-05	0.000104717
LINC00263 /// PP7080	0.644805	1.39549e-05	0.000113796
SIKE1	0.644584	1.29192e-07	2.05028e-06
NIPBL	0.644463	3.5857e-09	9.6192e-08
UBE2N	0.644415	3.99103e-09	1.04962e-07
LOC102725271 /// NTM	0.644193	0.000966446	0.0041005
KNOP1	0.643998	4.40358e-06	4.25219e-05
RSBN1L	0.643347	1.16396e-07	1.87635e-06
AIFM2	0.643333	0.000619392	0.00282069
FKBP4	0.643093	4.39821e-06	4.25018e-05
DCBLD1	0.642424	4.13019e-05	0.000289032
TSPAN9	0.642311	0.000254751	0.00133663
PPM1A	0.642214	4.33351e-07	5.79484e-06
ARF5	0.642111	2.75079e-10	1.04789e-08
CST3	0.641783	9.4538e-05	0.000579377
USP27X	0.641592	8.5564e-06	7.52305e-05
ZNF780B	0.641495	1.4449e-06	1.63379e-05
GNAO1	0.641421	0.0063215	0.0197416
HK1	0.64065	0.000195091	0.00106647
TRIM9	0.640484	0.00168552	0.00655924
HMGN1 /// LOC101927733	0.640352	2.07729e-12	1.52144e-10
IFNLR1	0.640089	0.00370769	0.0126327
COL22A1	0.639987	0.00381122	0.0129231
TMEM65	0.639776	0.000535097	0.00249476
TNPO3	0.639699	6.27669e-07	7.9754e-06
ACPP	0.639663	0.000576254	0.00265382
UBR5	0.639582	1.43742e-09	4.32875e-08
MSX2	0.639487	0.000228961	0.00122136
VEZT	0.639019	1.81718e-06	1.99433e-05
ZNF677	0.638921	0.000926624	0.0039575
LRRC3 /// LRRC3DN	0.638902	6.88143e-05	0.000443432
IFT22	0.638816	1.37011e-05	0.000112039
HAGLROS	0.638635	8.51083e-05	0.000529445
HSPA9	0.638564	5.64759e-05	0.000377003
SHFM1	0.638382	1.44001e-13	1.55273e-11
LINC01305	0.638253	0.000239084	0.00126631
SNORA72	0.638226	9.42563e-06	8.18716e-05
SIRT4	0.638068	4.70655e-05	0.000321823
GCHFR	0.63803	6.19306e-05	0.000407185
UNC13A	0.638017	0.00115602	0.00477436
MTERF1	0.637615	5.64699e-07	7.2874e-06
EDA	0.637604	5.36861e-09	1.35324e-07
GPR153	0.63733	0.000441844	0.00212824
ATL3	0.636895	0.00016905	0.000947337
GPN3	0.636688	1.04055e-07	1.70274e-06
RAP2C	0.636525	2.82248e-08	5.60425e-07
FKBP15	0.636499	1.67606e-05	0.000133514
ZNF324	0.636448	0.000164091	0.000924212
SRSF10	0.636332	1.19759e-10	5.13681e-09
KRI1	0.63615	2.01285e-05	0.00015602
ZNF507	0.63614	3.23661e-06	3.26674e-05
SULT4A1	0.63602	0.000721974	0.00321475
TEX15	0.635892	0.00012223	0.000721193
STK35	0.635792	4.99806e-07	6.54571e-06
DAAM1	0.635625	6.84011e-07	8.55686e-06
FAM220A	0.635604	1.49364e-10	6.24114e-09
TIGD2	0.635466	7.52382e-06	6.72652e-05
RRN3 /// RRN3P1 /// RRN3P2	0.635396	0.00018418	0.00101729
HMGCR	0.635295	0.0140516	0.0381543
HIST1H2AG /// HIST1H2AH /// HIST1H2AI /// HIST1H2AK /// HIST1H2AL /// HIST1H2AM	0.635246	0.000147625	0.000845834
ZNF682	0.635193	3.3881e-05	0.000243079
MPP6	0.635086	0.000144802	0.000832238
TIMM50	0.634642	7.12182e-10	2.34682e-08
RP11-540O11.1	0.634596	0.0133916	0.0366857
PDIA4	0.63425	9.29676e-07	1.1204e-05
TMEM132E	0.634233	0.00532976	0.0171461
VCL	0.633579	1.06783e-06	1.26063e-05
LOC102724880	0.633529	0.000120433	0.000711894
ZNF420	0.633445	3.0158e-05	0.000220466
SPEF2	0.633356	3.10601e-06	3.15296e-05
EFCAB1	0.633289	0.00238067	0.00875288
FAM169A	0.633152	0.00817859	0.0244457
SLC41A2	0.632719	6.2911e-05	0.000411748
GOLT1B	0.632675	1.58639e-08	3.44988e-07
PCDHB13	0.632587	0.000107205	0.000645192
PPP1R13B	0.632289	2.69482e-05	0.000200321
RAD1	0.632263	8.60078e-06	7.55693e-05
ZNF337	0.632229	3.91221e-07	5.30623e-06
EP400	0.632198	1.47661e-05	0.000119639
NUDCD1	0.631592	2.15636e-08	4.4643e-07
GRK6	0.631581	4.70825e-06	4.50826e-05
LYRM7	0.631516	1.52594e-06	1.71197e-05
PROSER3	0.631352	8.93212e-11	4.01304e-09
PKM	0.631252	0.000377528	0.00186188
ATG12	0.63116	3.28198e-07	4.57601e-06
TMEM99	0.630622	3.58092e-05	0.000254925
DAND5	0.630207	0.000298278	0.00152772
ALG10 /// ALG10B	0.629984	2.06514e-09	5.90748e-08
JRK	0.629964	0.00326442	0.0113649
KCTD5	0.62974	1.82711e-08	3.88628e-07
LLPH	0.629736	3.20695e-05	0.000231907
MTCL1	0.629735	2.58579e-06	2.69319e-05
NDUFA12	0.629437	4.80379e-16	1.13014e-13
FSD1	0.629309	4.69427e-05	0.000321291
KPNA4	0.629224	2.26416e-09	6.37808e-08
N4BP1	0.629116	1.7855e-08	3.80613e-07
CENPO	0.628926	9.58517e-06	8.30548e-05
CCDC126	0.628825	7.62199e-05	0.000482423
GNB5	0.628783	0.000348472	0.00174137
MTBP	0.628646	2.92232e-08	5.77589e-07
PPA2	0.628619	0.000222979	0.00119371
THAP11	0.62855	9.77857e-08	1.61457e-06
SLC35F3	0.62853	0.00507409	0.0164426
FAM122B	0.628465	1.92445e-06	2.09136e-05
MAGEH1	0.628303	0.000224757	0.00120174
ZNF530	0.628175	3.15379e-07	4.42603e-06
PCDHB18	0.627353	4.73399e-05	0.000323528
LDB2	0.627225	0.00298415	0.0105461
LOC101060373 /// NOMO1 /// NOMO2 /// NOMO3	0.627135	6.91871e-08	1.19844e-06
CHMP1A	0.627113	8.44736e-08	1.43005e-06
KMT2B	0.627027	1.44341e-06	1.63353e-05
ASRGL1	0.626995	0.000261006	0.00136381
GALNT14	0.626953	0.000145479	0.00083526
MARK4	0.626945	1.38139e-08	3.07999e-07
DDX11	0.626759	2.18302e-06	2.32996e-05
DCTN5	0.626688	2.01202e-10	8.06013e-09
RSRC1	0.626318	6.88289e-07	8.59652e-06
TMEM208	0.626228	8.48757e-07	1.03088e-05
EIF4E	0.62598	3.80005e-06	3.75345e-05
GABPA	0.625863	2.0302e-05	0.000157145
CISD1	0.625857	6.90952e-06	6.25353e-05
COL5A3	0.625604	0.000939748	0.00400386
BOLA3	0.625544	1.019e-07	1.67502e-06
LOC100287525	0.625347	0.000131076	0.000765587
CTDSPL2	0.625161	1.78421e-05	0.000140629
C15orf39	0.625104	1.71034e-05	0.000135687
HAPLN1	0.625054	4.33873e-05	0.000301181
FAM217B	0.624515	0.000190414	0.00104562
LMF1	0.624075	3.11207e-06	3.15829e-05
MARVELD2	0.624037	0.00104578	0.0043839
BC065766 /// MALSU1	0.623718	2.77021e-06	2.85691e-05
RP11-932O9.10	0.623557	3.36474e-08	6.50136e-07
COX19	0.62314	2.54502e-06	2.65501e-05
H2AFV	0.62254	1.84676e-08	3.92164e-07
ARHGAP11A	0.622433	3.02995e-09	8.28871e-08
KCNMA1	0.622363	0.000619183	0.00282007
MAMSTR	0.622262	0.00397291	0.0133779
KIFC3	0.621803	2.89917e-05	0.000213182
SLC29A3	0.621711	2.91961e-05	0.000214403
PSMA2	0.621677	3.99088e-08	7.48758e-07
AC009237.8 /// AK055967	0.621085	4.06376e-05	0.000284999
INSIG2	0.621083	9.45504e-06	8.20903e-05
FANK1	0.620834	0.00678337	0.0209264
UBE2D2	0.62075	2.53588e-07	3.66758e-06
GTF2IRD1	0.620567	8.13771e-05	0.000510076
CYP2D6	0.620534	2.12147e-05	0.000163104
ZNF439	0.62042	0.00897532	0.0264183
LOC100507472 /// PCSK6	0.620372	6.70683e-05	0.000434133
P2RX7	0.620105	3.1651e-05	0.000229577
ALG10	0.620018	4.3079e-07	5.77033e-06
FAM96A	0.619913	5.84135e-09	1.45811e-07
GPR157	0.619646	2.18982e-05	0.000167761
NAGPA	0.619625	0.000210074	0.00113345
BRWD1	0.619621	2.02718e-06	2.18647e-05
KCNIP4	0.619566	0.0121993	0.0339757
BRD8	0.618916	4.67412e-06	4.48554e-05
SMAD3	0.618283	1.00782e-05	8.64167e-05
BRF2	0.6181	3.42784e-07	4.75391e-06
CSRNP2	0.61779	2.08094e-06	2.23575e-05
GJA9-MYCBP /// MYCBP	0.617601	0.00034106	0.00171138
PNMA3	0.617431	0.00110555	0.00459476
KRBOX1	0.617387	0.0173811	0.0454496
ANKRD20A1 /// ANKRD20A12P /// ANKRD20A2 /// ANKRD20A3 /// ANKRD20A4 /// ANKRD20A5P /// ANKRD20A8P	0.617286	1.24426e-06	1.43834e-05
CDC42SE2	0.61632	7.23075e-09	1.75867e-07
ZNF135	0.616311	3.83453e-05	0.000270929
F12	0.616269	0.000300635	0.00153692
KLHL42	0.616099	4.4536e-08	8.24416e-07
C12orf73	0.615908	6.42903e-07	8.1132e-06
CNOT2	0.615769	2.90719e-06	2.97894e-05
EED	0.615486	2.54629e-06	2.65561e-05
EIF4E2	0.615346	4.55826e-07	6.05142e-06
SLC25A40	0.615229	0.000110051	0.000659454
THOC6	0.614731	2.55604e-06	2.6645e-05
LYAR	0.614699	3.26278e-09	8.83842e-08
APBA3	0.614584	3.89476e-09	1.03059e-07
CMC4 /// MTCP1	0.614312	1.23781e-05	0.000102978
IPO11 /// IPO11-LRRC70	0.614123	9.82404e-05	0.000599211
OCIAD2	0.614091	3.42471e-05	0.000245232
MREG	0.61408	0.0138594	0.0377342
ONECUT2	0.613791	0.00109497	0.00455815
TDO2	0.613496	0.0175429	0.0458141
CTB-92J24.2	0.61347	3.62948e-05	0.000258039
ENY2	0.613361	7.18851e-08	1.24075e-06
WDR36	0.613135	1.4877e-06	1.67536e-05
LOC643201	0.613088	0.0041556	0.013894
ZNF200	0.613083	3.21532e-07	4.50749e-06
MFAP3	0.61276	1.71829e-05	0.000136207
RP11-736K20.5	0.612673	0.000206045	0.00111634
RP3-327A19.5	0.612532	0.00040601	0.0019822
FAM192A	0.612184	5.28278e-09	1.33507e-07
NUP205	0.612172	1.36734e-09	4.14344e-08
DNAJC21	0.612034	5.20909e-08	9.45773e-07
SEMA4B	0.611798	0.00182261	0.00699873
ABCB8	0.611673	1.06611e-07	1.73665e-06
GTSE1 /// TRMU	0.611626	1.9659e-07	2.95784e-06
SEMA5A	0.611581	0.0004647	0.00221797
GRIP1	0.611268	0.000730783	0.00324609
FANCM	0.610893	9.97485e-08	1.64278e-06
PSMA7	0.610872	9.94174e-08	1.63872e-06
ODC1	0.610771	0.000264757	0.00138062
HMGN1	0.610665	2.36416e-08	4.83265e-07
RINT1	0.610597	5.63193e-09	1.40864e-07
KLF12	0.610562	0.000387143	0.00190253
NACC1	0.610446	1.18645e-07	1.90707e-06
PTPRN2	0.610439	0.0141791	0.0384308
ZDHHC13	0.610144	3.49122e-06	3.48924e-05
EXOSC6	0.610059	3.54246e-05	0.000252663
LINC00537	0.609956	8.44184e-05	0.000525827
NRM	0.609317	1.1337e-05	9.55658e-05
PPIH	0.608581	3.12353e-06	3.16743e-05
MXD3	0.608488	0.000538409	0.00250809
MRPS17	0.608405	2.41859e-07	3.52686e-06
UBE2A	0.608066	2.09536e-08	4.35427e-07
SIX1	0.607961	0.000252224	0.00132524
NOL4L	0.607918	1.10113e-05	9.31435e-05
CHCHD3	0.607488	6.73449e-09	1.65318e-07
CDK19	0.607415	7.66566e-07	9.43454e-06
TMEM68	0.607386	3.26071e-07	4.5514e-06
CTAG2	0.606911	0.0186223	0.0481119
OSBPL3	0.606645	0.000523557	0.00244949
GLCCI1	0.60659	4.37246e-05	0.000303036
ADAMTS12	0.60641	0.017599	0.045945
ADAM1A /// ADAM1A	0.60636	1.32603e-08	2.96337e-07
SGTA	0.606328	1.41174e-08	3.13507e-07
TUBA1C	0.606221	3.34582e-13	3.17551e-11
ARFGAP1	0.606139	0.00011772	0.000698115
EML1	0.606058	0.000778697	0.00342249
PRMT2	0.605986	1.98109e-06	2.14033e-05
THAP2	0.605957	9.2888e-06	8.0864e-05
ZNF467	0.605913	0.000540075	0.00251287
NPM1P22 /// NPM1P22	0.605863	0.000567986	0.00262009
MAD2L2	0.605609	9.01949e-06	7.88378e-05
ALKBH6	0.60554	2.10056e-06	2.25496e-05
VPS41	0.605406	3.1697e-08	6.19453e-07
PPP5C	0.604993	0.000927394	0.00395991
GNAI3	0.604965	2.8577e-06	2.93544e-05
SH3RF1	0.604665	1.18742e-05	9.95102e-05
WDR60	0.604637	2.71688e-06	2.81387e-05
RABL6	0.604555	8.67472e-08	1.46378e-06
FAM226A /// FAM226B	0.604351	0.000556857	0.00257672
MARCH11	0.603941	0.00101162	0.00425818
TGS1	0.603748	1.37512e-05	0.000112401
PLAG1	0.603747	0.000170376	0.000953114
FASTK	0.603711	2.13848e-06	2.28935e-05
LPIN1	0.603547	0.00831547	0.0247899
LOC100289092	0.603361	6.24057e-06	5.73054e-05
DYNLL1	0.603206	6.06631e-15	9.81176e-13
PPIP5K2	0.603126	4.05007e-08	7.58763e-07
CIDEA	0.603113	0.00169938	0.00660588
UPF3B	0.603009	4.32269e-06	4.18345e-05
SLC36A1	0.602824	4.00067e-05	0.000281032
TMEM44	0.602802	0.000724569	0.00322407
C16orf87	0.602779	3.53932e-07	4.88061e-06
SNPH	0.602533	0.0133402	0.0365604
LMBR1L	0.602531	7.73697e-05	0.000488109
CHCHD7	0.602167	5.70499e-05	0.000379987
CDIP1	0.602148	9.89302e-05	0.000602679
POLR3D	0.601217	4.62847e-05	0.000317554
DBP	0.600909	0.00323011	0.0112596
NOTCH3	0.600368	0.00291838	0.0103533
B3GALNT1	0.600202	0.000213158	0.00114794
CEACAM1	0.599705	0.000956502	0.00406586
SCN2A	0.599633	0.000155475	0.000884026
SPIRE2	0.599614	1.23235e-07	1.97185e-06
GART	0.599611	0.00010656	0.000642009
DPYSL3	0.59872	1.80754e-05	0.000142207
CCP110	0.598697	6.57699e-09	1.61893e-07
CPNE1	0.598693	0.000184993	0.00102076
KLC3	0.598638	0.0001563	0.000887416
LOC100379224	0.598586	5.11401e-06	4.85369e-05
RAPGEF6	0.598118	2.90234e-07	4.11329e-06
CIRH1A	0.598069	4.75923e-08	8.73905e-07
DCAF13	0.597793	6.38083e-08	1.12434e-06
ZNF564	0.59765	0.000456017	0.0021827
CRIP1	0.597644	0.0159139	0.0422535
PRR22	0.597611	2.69147e-07	3.85099e-06
KIAA1244	0.597432	6.37664e-05	0.000415944
ZNF257	0.597329	1.7453e-05	0.000138038
ZDHHC16	0.596781	2.77678e-08	5.53047e-07
ZNF92	0.596745	0.00039425	0.00193257
DNAJB1	0.596667	2.15994e-05	0.000165701
PAQR6	0.596604	7.41329e-06	6.6398e-05
KLHL36	0.596541	4.84455e-07	6.37693e-06
TTC26	0.596119	1.52587e-06	1.71197e-05
DNAAF1	0.596102	0.00759104	0.0229779
CCDC14	0.596007	5.84309e-07	7.50057e-06
SCEL	0.595987	0.00251975	0.00917642
NLRP11	0.595838	0.000504537	0.00237511
BAG4	0.595393	2.86562e-09	7.88362e-08
ZNF250	0.595387	1.56515e-08	3.41902e-07
KIAA1429	0.595031	3.65322e-08	6.96516e-07
ZNF653	0.59495	5.33387e-06	5.01332e-05
ZNF703	0.594805	0.00684391	0.021078
AAGAB	0.594799	7.87411e-07	9.65436e-06
WASIR1 /// WASIR1 /// WASIR2 /// WASIR2	0.594482	0.000195679	0.00106924
FER1L4	0.594472	0.0104534	0.0299337
ZNF100	0.594213	5.48141e-05	0.000366997
AL831948 /// RP1-197B17.3	0.593742	0.0027232	0.00977972
SGOL1	0.593676	6.82592e-08	1.1882e-06
RDH11	0.593609	1.50583e-06	1.69283e-05
ZNF267	0.593351	2.38182e-05	0.00018032
FAM3C	0.59318	6.90074e-06	6.24704e-05
EID2B	0.593151	3.95723e-06	3.88399e-05
LOC100288152	0.592972	0.00213167	0.00797669
RNF44	0.592795	4.61305e-06	4.43351e-05
HIST1H2BD	0.592697	0.014994	0.0402459
GNB2L1 /// SNORD95 /// SNORD96A	0.592595	7.28785e-05	0.000464372
GNL3L	0.592254	0.00444971	0.0147204
HTR1E	0.591992	2.56079e-06	2.66859e-05
P2RY11 /// PPAN-P2RY11	0.591515	1.0814e-08	2.47658e-07
POLD3	0.59093	1.31297e-06	1.50389e-05
BCAS4	0.59062	8.01316e-06	7.1147e-05
ARHGAP5-AS1	0.590405	0.00268705	0.0096763
MTCP1	0.590343	2.60822e-06	2.71364e-05
CHST2	0.589884	2.25064e-07	3.31558e-06
HNRNPDL	0.589741	5.74919e-05	0.000382668
PLK5	0.589161	9.44856e-05	0.000579239
SMC6	0.588956	1.33414e-07	2.10952e-06
HSPA14	0.5889	2.28865e-06	2.42867e-05
FAM53C	0.588842	2.01585e-06	2.17485e-05
CCDC34	0.588778	3.70622e-06	3.67479e-05
ZNF114	0.588603	7.75418e-05	0.000489036
ANKRD36B	0.588042	0.00032579	0.00164475
VASH2	0.587989	9.61867e-05	0.000588089
ERLIN1	0.587591	7.33873e-08	1.26274e-06
PRKAB2	0.58751	0.000137549	0.00079752
RBM27	0.587106	6.84766e-10	2.26803e-08
RSU1	0.587072	1.67378e-07	2.57367e-06
SEC24A	0.587004	0.000355407	0.0017693
MRPS36	0.586666	4.13763e-07	5.56915e-06
ANKRD36	0.586461	7.82364e-06	6.96236e-05
HIST1H2BC /// HIST1H2BE /// HIST1H2BF /// HIST1H2BG /// HIST1H2BI	0.586382	0.0023071	0.00852273
LARP4	0.586363	0.000370067	0.00182997
FBXW7	0.586223	0.000148466	0.000850149
LPCAT4	0.586175	1.72938e-06	1.9142e-05
PDE6A	0.58609	0.011862	0.0332054
KDM2B	0.585835	5.51096e-06	5.15232e-05
ZNF598	0.585817	2.07157e-07	3.08536e-06
C3orf67	0.585774	3.51498e-06	3.51027e-05
MBD3	0.585658	0.00118639	0.00487493
ITCH	0.585519	9.9004e-06	8.51948e-05
Down-regulated in ACC vs. ACA
MRPS22	-0.585411	4.862e-08	8.8983e-07
PMVK	-0.585471	1.30582e-08	2.92326e-07
DMTN	-0.585636	0.00527922	0.0170108
SVIL	-0.585783	0.00449124	0.0148337
LOC101060521 /// POLR3E	-0.586252	3.29419e-05	0.000237595
LGALS9	-0.586262	0.00124559	0.00507947
OXR1	-0.586401	0.00204327	0.00770502
PACSIN1	-0.58654	0.00622392	0.0194823
GTF2B	-0.586803	4.28207e-08	7.96461e-07
TOM1L2	-0.587246	2.33205e-07	3.42121e-06
DESI1	-0.587433	2.26895e-06	2.41172e-05
CNTN1	-0.587614	0.00264286	0.00954596
LINC01279	-0.587722	0.0177295	0.0462051
SLC22A23	-0.587865	5.46871e-05	0.00036626
KBTBD6	-0.588233	0.000195569	0.00106879
DDB1	-0.588547	9.63524e-10	3.04082e-08
P2RY14	-0.588783	0.00205531	0.00774293
DCTD	-0.58919	2.6176e-07	3.76333e-06
MYO18A /// TIAF1	-0.589583	8.3299e-05	0.00052019
GNA15	-0.590086	0.000166696	0.000935494
C6orf226	-0.590293	5.22938e-05	0.000352054
MARCH1	-0.590295	0.000436838	0.00210813
UBTF	-0.590393	1.9064e-06	2.07756e-05
MTMR10	-0.590729	5.26903e-08	9.55316e-07
TAOK2	-0.591014	9.42496e-05	0.000578066
APBB1	-0.591566	0.000230034	0.0012259
RAB30	-0.591578	8.36307e-05	0.000521757
RABGAP1L	-0.5921	0.000158577	0.000898109
LYN	-0.592241	0.000809036	0.00353383
CSF3R	-0.592257	0.000458636	0.00219229
JAZF1	-0.592308	0.0110188	0.031262
STARD8	-0.592471	2.63299e-06	2.73575e-05
GGA1	-0.592991	4.3893e-06	4.24263e-05
CHMP1B	-0.593642	3.05919e-05	0.00022305
ERVK13-1	-0.59375	0.000464989	0.00221908
IQSEC2	-0.59435	0.000107422	0.000646298
LIMS2	-0.594455	3.25074e-06	3.27759e-05
MOCS1	-0.594677	0.00116259	0.00479592
SECTM1	-0.594859	0.0010762	0.00449057
BC048103 /// CSGALNACT1	-0.595001	0.000294738	0.00151318
HIPK3	-0.595006	5.84477e-09	1.45811e-07
CC2D2A	-0.59556	2.49607e-06	2.61447e-05
MOCOS	-0.595925	0.00017062	0.000953928
SMARCA2	-0.596123	1.49288e-08	3.29265e-07
SHROOM4	-0.596198	0.00503793	0.0163418
NTPCR	-0.596202	0.000125921	0.00074038
CD68 /// LOC101928634 /// SNORA67	-0.596676	0.00367097	0.0125307
MTFR1L	-0.59686	4.87866e-07	6.41194e-06
VANGL1	-0.596912	7.43957e-05	0.000472443
KIF1C	-0.597193	7.17499e-05	0.000458165
[truncated: 1,908 more rows]

## Sheet: Table S4
Supplementary Table S4. The 461 genes ssociated with poor survival in the TCGA cohort that were also differentially expressed between ACC vs. ACA based on transcriptomic data from the GEO cohort.
	ACC vs. ACA differential expression			mRNA survival
Gene symbol	logFC	p-value	Adjusted p-value	p-value	Adjusted p-value
Upregulated in ACC vs ACA
CDK1	3.66064	1.41583e-23	3.66397e-20	3.21268e-08	0.00019124
PTTG1	3.61173	4.81857e-25	3.11745e-21	9.6613e-06	0.0021575
CCNB2	3.56105	1.16668e-24	5.03203e-21	8.80906e-07	0.000696661
PBK	3.45233	1.94171e-21	2.89897e-18	1.57047e-06	0.000845809
ASPM	3.42687	3.25775e-19	2.21858e-16	3.24033e-08	0.00019124
UBE2C	3.21062	1.85025e-22	4.22488e-19	4.23787e-05	0.00495975
ANLN	3.19466	6.13578e-24	1.70128e-20	9.04453e-05	0.00772018
TOP2A	3.13659	2.14498e-22	4.62577e-19	1.2506e-05	0.00250807
MELK	2.9955	1.62506e-21	2.62784e-18	2.02518e-06	0.000950752
DTL	2.99406	3.35732e-21	4.65444e-18	1.61738e-06	0.000845809
CDKN3	2.96389	8.48815e-22	1.43258e-18	1.21086e-05	0.00245217
TYMS	2.92974	1.55188e-19	1.15848e-16	0.000112305	0.00882064
FOXM1	2.92949	5.03805e-21	6.74369e-18	0.000234536	0.0137633
APOBEC3B	2.92373	1.92745e-20	1.96894e-17	1.27297e-05	0.0025173
BIRC5	2.83926	7.02983e-20	5.93226e-17	4.62005e-05	0.00525807
TPX2	2.80745	1.45207e-20	1.56573e-17	5.44828e-06	0.00159703
RRM2	2.80453	3.4835e-20	3.21958e-17	0.000274732	0.0151469
RACGAP1	2.63884	5.68676e-25	3.15355e-21	2.78188e-06	0.00112526
CCNB1	2.58547	2.37965e-22	4.86175e-19	0.000219862	0.0134232
GINS1	2.56313	9.77864e-25	4.74484e-21	3.28239e-05	0.0042913
SHCBP1	2.55617	5.96776e-21	7.47279e-18	4.92487e-05	0.00544014
CDC20	2.54871	8.42011e-17	2.61482e-14	9.1718e-07	0.000696661
RMI2	2.54509	4.05334e-22	7.4925e-19	6.94471e-05	0.00662035
FAM83D	2.53379	1.17446e-18	6.42114e-16	0.00138432	0.0387658
BUB1	2.51181	7.93924e-20	6.42053e-17	5.61645e-06	0.00160022
GAS2L3	2.5056	4.85404e-22	8.56473e-19	7.07606e-05	0.00668955
BUB1B	2.48487	7.3543e-18	3.17199e-15	1.80415e-07	0.000307725
ENC1	2.46874	3.77018e-12	2.48896e-10	0.00148617	0.0405586
KIF20A	2.45868	1.14526e-19	9.07277e-17	0.000216164	0.0132893
UHRF1	2.45085	1.08757e-13	1.21314e-11	7.12146e-08	0.000226314
CEP55	2.44219	1.54306e-18	7.77901e-16	8.82452e-08	0.000236725
CENPK	2.42022	2.64281e-25	2.22907e-21	1.17459e-05	0.00243947
UBE2T	2.3862	1.69343e-16	4.72917e-14	0.000650237	0.0246678
TTK	2.38323	8.17364e-17	2.55875e-14	6.73736e-05	0.00650329
CENPF	2.34271	1.53068e-16	4.43417e-14	1.33789e-05	0.00257208
AURKA	2.32843	2.62406e-16	6.70137e-14	7.03238e-06	0.00179392
CDCA8	2.29369	3.10175e-14	4.10934e-12	6.0242e-07	0.000529527
ZWINT	2.29125	1.52666e-18	7.77901e-16	3.25117e-06	0.00119197
SULF2	2.26226	3.42947e-14	4.48233e-12	2.80157e-05	0.00399107
CENPU	2.25846	1.2592e-18	6.69586e-16	0.000769397	0.0271182
KIF11	2.2476	1.18521e-19	9.2015e-17	4.27334e-07	0.000447039
ASF1B	2.24427	6.03088e-17	2.00091e-14	1.63621e-05	0.00291365
HSPB8	2.20637	2.25283e-07	3.31754e-06	0.000224346	0.0134911
KCNH2	2.17284	3.18991e-09	8.66521e-08	0.000669734	0.0250328
NUF2	2.16837	6.19599e-18	2.70243e-15	1.93436e-07	0.000307725
CENPM	2.14897	1.73426e-13	1.81457e-11	9.73932e-05	0.00804721
ORC6	2.14823	1.32566e-24	5.14595e-21	0.00074348	0.0267341
ZNF367	2.13386	3.8212e-15	6.74234e-13	0.000185386	0.012004
PRR11	2.11256	3.5535e-17	1.2207e-14	3.46674e-05	0.00436139
NEK2	2.10965	1.13819e-17	4.55485e-15	1.55625e-06	0.000845809
CDC25A	2.09446	3.82393e-11	1.90793e-09	0.000297347	0.0157491
CENPN	2.09118	5.49163e-13	4.74776e-11	6.6649e-05	0.00646355
RAD51AP1	2.05635	3.06025e-16	7.66404e-14	1.87102e-05	0.00316792
RNASEH2A	2.02692	7.25719e-27	2.81709e-22	2.97568e-06	0.00114878
KIF4A	2.01023	6.93798e-19	4.08058e-16	6.57054e-06	0.00172897
CENPW	1.9932	4.47689e-17	1.51117e-14	0.000500216	0.0212171
DLGAP5	1.96461	2.25758e-18	1.09543e-15	5.09136e-05	0.00549189
GINS2	1.95871	2.53378e-17	9.10706e-15	0.000227074	0.0135685
CDCA5	1.95805	2.05677e-14	2.89275e-12	1.50287e-06	0.000845809
TRIP13	1.95753	1.38896e-12	1.06551e-10	6.56653e-08	0.000226069
FAP	1.95679	7.70107e-12	4.64915e-10	0.000622077	0.0240861
NDC80	1.94594	2.66207e-15	5.01633e-13	3.19966e-05	0.00427517
C5orf34	1.94009	8.8058e-23	2.1364e-19	3.21234e-05	0.00427517
JAG1	1.8968	2.57816e-14	3.5489e-12	0.00127242	0.0369727
DIAPH3	1.88075	4.77895e-19	3.04113e-16	3.03746e-05	0.00419688
FANCI	1.87532	6.42148e-21	7.78965e-18	3.11761e-05	0.00422288
EZH2	1.86901	1.48771e-17	5.71781e-15	0.000411483	0.0191221
KIF2C	1.86101	4.27929e-15	7.28569e-13	4.68063e-05	0.00528336
NCAPG	1.84659	7.72566e-19	4.41021e-16	1.60163e-05	0.00287688
CCNA2	1.84035	1.37011e-18	7.18714e-16	5.08203e-08	0.000217107
CDT1	1.82128	9.66382e-12	5.69242e-10	3.20149e-05	0.00427517
ESPL1	1.81949	1.72303e-18	8.57492e-16	8.12865e-06	0.00190159
KIF18B	1.79863	1.57899e-16	4.50685e-14	1.06212e-07	0.000258113
TACC3	1.79244	1.10004e-14	1.68116e-12	5.74739e-05	0.00586277
SPAG5	1.78238	1.61293e-14	2.36267e-12	8.15942e-05	0.00726488
TK1	1.77592	5.22577e-16	1.20032e-13	7.32755e-05	0.00685918
HELLS	1.75637	1.48283e-13	1.59007e-11	6.22552e-06	0.00170328
NCAPG2	1.74767	1.64127e-17	6.24614e-15	0.000423506	0.0194748
KIF14	1.7368	4.22617e-15	7.24545e-13	1.05169e-06	0.000724144
HMGB2	1.73242	5.39219e-17	1.80443e-14	0.000392469	0.0186155
UBE2S	1.7323	4.49844e-14	5.66949e-12	0.000248335	0.014289
PLK4	1.72699	3.61232e-16	8.87486e-14	0.000209816	0.0129989
MKI67	1.7245	3.8109e-13	3.50549e-11	9.05159e-08	0.000236725
POLQ	1.71877	1.03598e-16	3.09344e-14	1.56303e-05	0.00287688
CENPH	1.70753	6.23095e-17	2.04977e-14	0.000140874	0.0101216
CDCA2	1.68287	1.49618e-14	2.22524e-12	0.000110004	0.00868946
DEPDC1	1.67601	1.9345e-15	3.7926e-13	5.077e-05	0.00549189
NPTX1	1.67506	0.00185639	0.00710875	0.000408814	0.019041
ECT2	1.65119	1.99336e-15	3.86891e-13	0.000260613	0.0147306
CDC25C	1.64065	2.54925e-15	4.85083e-13	1.37758e-05	0.00261556
KIF23	1.63437	1.09733e-14	1.68116e-12	1.92219e-06	0.000934253
WNT5A	1.60795	4.88358e-07	6.41309e-06	0.000291265	0.0155465
CDCA3	1.56481	7.77571e-10	2.53645e-08	5.077e-05	0.00549189
LMNB1	1.55607	2.02977e-13	2.07346e-11	7.75952e-06	0.00185403
HJURP	1.52664	2.08907e-12	1.52432e-10	6.70163e-07	0.000555837
TROAP	1.5111	3.45385e-16	8.59434e-14	4.68063e-05	0.00528336
NCAPH	1.49324	6.80101e-10	2.25642e-08	3.01391e-06	0.00114878
KIF18A	1.49125	1.70185e-15	3.42292e-13	1.88151e-06	0.000925367
NETO2	1.48344	5.14579e-05	0.000347269	0.000219422	0.0134232
CKAP2L	1.45741	1.7405e-12	1.29928e-10	3.12169e-07	0.000421515
SPC24	1.45281	3.14981e-12	2.15263e-10	3.24346e-05	0.00428105
CDC45	1.44393	2.54741e-12	1.7914e-10	3.57105e-06	0.0012699
SLC2A1	1.43502	9.05194e-09	2.12828e-07	0.000708503	0.0260413
PHF19	1.43439	3.8266e-09	1.01532e-07	4.25875e-06	0.00137619
STIL	1.42314	5.22454e-15	8.74164e-13	6.63201e-06	0.0017341
PKMYT1	1.42181	2.16892e-10	8.59112e-09	1.72539e-06	0.000863474
PNMA6A	1.42106	5.83245e-08	1.04238e-06	0.00114865	0.0345121
FANCD2	1.42031	4.39793e-15	7.45497e-13	0.000195235	0.0124285
DONSON	1.41876	2.0706e-17	7.72852e-15	6.23242e-05	0.00618942
STMN1	1.41469	5.93665e-14	7.1568e-12	4.30171e-06	0.00137619
ZWILCH	1.41283	1.27381e-16	3.74596e-14	1.91799e-05	0.00322682
ATAD2	1.40652	4.30952e-14	5.47784e-12	5.12654e-05	0.00551299
KIF15	1.40102	1.59262e-14	2.35065e-12	3.70348e-06	0.00129204
MTFR2	1.38085	1.75402e-11	9.46974e-10	3.35627e-05	0.00432691
AURKB	1.37464	1.27703e-12	9.89458e-11	1.57188e-05	0.00287688
MCM10	1.37217	5.64615e-12	3.53504e-10	9.16804e-08	0.000236725
HOXC10	1.3632	7.4778e-07	9.23555e-06	0.00103594	0.032349
DDIAS	1.35632	2.72603e-11	1.41469e-09	5.84148e-07	0.000524629
DHFR	1.34794	6.4553e-14	7.71021e-12	0.00073748	0.0267207
PARPBP	1.34784	1.56427e-16	4.49792e-14	0.0002698	0.0150421
ZIC2	1.3339	3.74336e-09	9.97321e-08	0.000130847	0.00968763
RAD54L	1.32279	1.07335e-11	6.22801e-10	2.76561e-05	0.00395349
SPC25	1.32244	1.04258e-12	8.25936e-11	6.38563e-06	0.00172424
REEP4	1.31956	1.76927e-15	3.52202e-13	6.43865e-06	0.00172727
PLK1	1.3122	6.16192e-11	2.90283e-09	5.33691e-06	0.00159703
CYP3A5	1.31083	0.000584834	0.00268855	8.07275e-05	0.00721882
E2F1	1.30905	8.33852e-14	9.63348e-12	1.70975e-06	0.000863474
CDC7	1.30123	5.11919e-10	1.76167e-08	3.27633e-05	0.0042913
TIMELESS	1.29807	9.18343e-17	2.82922e-14	0.0017755	0.0451633
SKA1	1.29647	1.44311e-12	1.0984e-10	6.15438e-05	0.00615938
KIF20B	1.28058	2.42169e-13	2.41039e-11	4.51899e-05	0.00517155
BRCA2	1.28053	6.85881e-13	5.75044e-11	7.5969e-05	0.00700559
GTSE1	1.27898	9.16645e-14	1.04654e-11	3.79335e-07	0.000447039
CCDC150	1.26756	5.88363e-12	3.66011e-10	0.00106165	0.0329279
KNTC1	1.26132	1.32102e-12	1.01745e-10	0.00208834	0.0495852
SEMA7A	1.25267	2.18995e-09	6.20102e-08	0.00159696	0.042386
ACADL	1.2492	7.10926e-05	0.000454858	1.27963e-06	0.000800991
RFC5	1.23899	2.74408e-14	3.72447e-12	0.000275631	0.0151469
RAN	1.23419	1.24555e-14	1.88131e-12	0.00168037	0.0438346
TUBB2A	1.23057	4.18295e-06	4.06646e-05	3.99906e-05	0.00480271
RAD51	1.22491	5.03849e-13	4.39515e-11	0.000122956	0.00925258
RFC4	1.22473	1.3701e-15	2.85939e-13	0.00193593	0.04755
PSRC1	1.22013	4.04771e-11	2.00665e-09	0.000320008	0.016362
PCSK6	1.21832	4.10116e-05	0.000287327	3.14626e-05	0.00423392
CENPI	1.21371	3.77436e-11	1.88805e-09	5.56471e-06	0.00159703
TCF19	1.2078	9.9263e-13	7.9121e-11	0.000798411	0.0277183
SHMT2	1.1916	9.59325e-11	4.25671e-09	5.46195e-05	0.00566958
IQGAP3	1.18477	1.39355e-12	1.06551e-10	3.98429e-06	0.0013283
EXO1	1.18099	1.04888e-12	8.2755e-11	1.17205e-06	0.000760211
RECQL4	1.17555	1.45686e-13	1.56654e-11	3.16292e-07	0.000421515
PLCXD1	1.17541	6.8243e-08	1.1882e-06	0.000794298	0.0276219
TOR2A	1.16281	4.36899e-10	1.54459e-08	0.00014112	0.0101217
CDCA7	1.15507	3.24311e-08	6.30084e-07	2.94143e-05	0.00413331
CKS1B	1.15416	3.93099e-09	1.03876e-07	8.52738e-05	0.00747966
FANCA	1.15369	2.56713e-13	2.52281e-11	0.00117657	0.0351465
NCAPD2	1.14867	4.43054e-09	1.14886e-07	1.66636e-05	0.00292946
BCL7A	1.13732	1.0833e-10	4.74622e-09	0.000670953	0.0250328
PPFIA4	1.13635	3.31252e-07	4.61177e-06	0.000940119	0.0306241
CHTF18	1.13517	8.13952e-17	2.55875e-14	6.56516e-06	0.00172897
SERPINI1	1.1321	3.3637e-05	0.0002418	6.61533e-05	0.00644574
TUBB6	1.13155	2.36987e-06	2.50459e-05	0.000102152	0.00825875
CDC6	1.12761	3.64273e-13	3.39097e-11	0.000210354	0.0129989
ADAM12	1.12499	4.89191e-07	6.42186e-06	0.000558594	0.0224321
DNMT1	1.12232	1.10072e-13	1.22429e-11	3.06589e-06	0.00115146
KIFC1	1.11787	2.27737e-08	4.67493e-07	1.00309e-05	0.00222799
WDR62	1.11662	4.22148e-08	7.86698e-07	4.42631e-07	0.000447039
GPR19	1.11101	3.33582e-05	0.000240107	0.00134543	0.0381405
NANS	1.10968	3.85722e-08	7.28612e-07	0.000647985	0.0246276
CHEK1	1.10646	1.85763e-15	3.66039e-13	0.000183835	0.0119603
CTSV	1.10193	6.38564e-07	8.07156e-06	7.91808e-05	0.00714235
ADAMTS7	1.08295	1.65666e-08	3.57268e-07	0.00155692	0.0418609
CLCN4	1.0786	3.07854e-08	6.05354e-07	0.000303327	0.0158826
QSOX2	1.07551	5.43027e-10	1.85827e-08	1.52654e-07	0.000300313
DNA2	1.07075	5.44239e-11	2.59218e-09	2.62485e-08	0.00019124
BCL2L12	1.06965	1.69268e-11	9.1897e-10	0.00156615	0.0418609
PDLIM3	1.06469	6.81056e-05	0.000439303	0.000201088	0.0126648
TSPAN10	1.06149	0.000192736	0.00105494	0.000270878	0.0150762
CEP89	1.05818	5.50019e-10	1.87051e-08	0.000251356	0.0144026
FOXD1	1.05297	0.00118813	0.00488101	0.000366299	0.0178477
RHPN2	1.04426	3.32815e-09	8.99667e-08	0.000787014	0.027456
BCCIP	1.04187	4.29185e-10	1.52286e-08	0.00191068	0.0472603
PNLIPRP3	1.03974	9.26346e-05	0.000569211	8.28905e-05	0.00733288
MCM5	1.0295	3.87655e-09	1.02647e-07	0.000208274	0.012978
CDK2	1.02799	1.25938e-11	7.15765e-10	3.26142e-05	0.00429105
FSCN1	1.02527	0.000106789	0.000643087	1.68691e-05	0.00295302
NEK6	1.02469	0.000106684	0.000642551	0.00018187	0.0119074
LMNB2	1.01501	8.43294e-07	1.02585e-05	0.000450256	0.0200663
TNFAIP3	1.01414	0.000277233	0.00143567	5.3282e-05	0.00562382
DDX39A	1.01369	9.43512e-11	4.2098e-09	0.000166417	0.011234
POC1A	0.992623	3.28266e-11	1.67788e-09	0.000553936	0.0223703
GREB1	0.992311	0.00319726	0.011165	0.000195003	0.0124285
ARSK	0.991427	2.07241e-08	4.31275e-07	0.000210296	0.0129989
CENPA	0.988796	6.97221e-10	2.30534e-08	1.07063e-05	0.00230343
MCM7	0.985581	9.60045e-08	1.59125e-06	0.000496745	0.0211516
GATA4	0.975045	0.000122397	0.00072207	0.000206795	0.0129444
COL4A2	0.974142	0.000165269	0.000929314	0.000864792	0.0291412
FANCG	0.969091	9.64176e-12	5.68806e-10	0.00025101	0.0144026
E2F2	0.968119	3.94806e-08	7.41442e-07	1.11961e-05	0.00236415
NPR3	0.964159	3.07428e-05	0.000223897	0.000952797	0.0308281
BLM	0.964133	3.87847e-08	7.30492e-07	0.000161905	0.0110925
ITM2C	0.962769	0.000685365	0.0030746	5.51703e-05	0.00571241
CPNE4	0.956168	0.000412223	0.00200724	0.000429164	0.0195912
DNAJC9	0.955042	1.20501e-14	1.82719e-12	5.54084e-06	0.00159703
TNR	0.954443	0.00149333	0.0059254	0.000599007	0.0235217
CENPL	0.950122	6.6791e-09	1.64094e-07	3.31801e-06	0.00119197
TICRR	0.948553	7.93698e-10	2.58038e-08	2.39724e-06	0.00105359
GABRD	0.944653	5.34577e-06	5.02183e-05	0.000374334	0.0180453
VRK1	0.940409	1.25756e-08	2.83485e-07	0.000170071	0.0113508
RNF39	0.934748	0.000766891	0.00337941	0.00107547	0.0331607
ARHGEF39	0.931812	2.59215e-08	5.20822e-07	4.05116e-06	0.0013283
CEP85	0.927177	1.72577e-08	3.69707e-07	0.00204988	0.0490782
EFNA2	0.920444	4.2346e-06	4.10844e-05	0.000667803	0.0250201
BUB3	0.918863	1.06778e-09	3.34538e-08	7.9175e-05	0.00714235
KNSTRN	0.918557	3.50937e-08	6.7339e-07	0.00107558	0.0331607
ICAM5	0.913358	1.49708e-05	0.000121095	4.67332e-06	0.00144762
NAV1	0.910941	8.43939e-06	7.43195e-05	0.000465009	0.0204029
NAT14	0.907344	1.44875e-05	0.000117553	0.00200318	0.0486857
SKA3	0.902299	6.79625e-10	2.25642e-08	8.40223e-05	0.00738556
POLD1	0.900828	8.00646e-13	6.57071e-11	4.28306e-06	0.00137619
LHX2	0.897973	4.09232e-06	3.99673e-05	7.5159e-06	0.00183312
CBX2	0.896388	2.36947e-07	3.46695e-06	0.00114011	0.0343555
INTS7	0.894195	2.69216e-09	7.44862e-08	2.21714e-05	0.00353519
SLC25A15	0.890382	4.4397e-05	0.000306928	0.000228364	0.0135942
ZDHHC17	0.889783	1.98892e-07	2.98594e-06	0.000974305	0.0311961
CHGB	0.885121	0.0144984	0.0391137	0.00181496	0.0455262
BRCA1	0.88194	3.92917e-09	1.03876e-07	2.71236e-05	0.00392723
PSMC3IP	0.881312	4.11649e-10	1.4714e-08	9.84031e-07	0.000700918
SKA2	0.870231	1.74231e-13	1.81638e-11	6.89799e-05	0.00659668
SLC7A11	0.869369	0.000156571	0.000888694	3.22865e-05	0.00427517
NDE1	0.865272	6.10843e-13	5.22284e-11	0.000126591	0.00945721
THAP10	0.860662	1.31064e-06	1.50166e-05	0.000236533	0.0138252
CBFB	0.857402	0.00012911	0.000755582	2.89942e-06	0.00113003
TET1	0.855191	2.2713e-07	3.33968e-06	0.000164449	0.0111721
GPSM2	0.853852	0.00963708	0.0279758	0.000346754	0.0173432
SUV39H2	0.850367	8.90357e-10	2.84458e-08	4.85356e-05	0.00538551
MASTL	0.849007	8.27225e-07	1.00852e-05	1.28992e-05	0.00252561
APOA1	0.845361	0.00556863	0.0177897	0.00024393	0.014132
SMYD2	0.842849	1.95135e-05	0.000151981	0.000469894	0.0205426
SAR1A	0.841311	1.21311e-06	1.40821e-05	0.000258908	0.0146926
AUNIP	0.834282	1.17861e-06	1.3735e-05	1.41032e-05	0.00266049
HTRA3	0.830766	0.000481507	0.00228414	0.00162062	0.0428085
LMO7	0.822292	1.70687e-07	2.6182e-06	9.55237e-05	0.00797247
MCM4	0.81861	9.08288e-13	7.33013e-11	0.00159744	0.042386
TCF3	0.817716	6.21128e-09	1.54063e-07	2.02062e-06	0.000950752
CHAF1B	0.816395	1.23835e-10	5.28825e-09	1.73346e-05	0.00300902
CILP2	0.816327	3.29208e-06	3.31496e-05	2.42935e-05	0.00373961
HOXA11	0.8156	0.011343	0.0320297	6.20404e-06	0.00170328
MKKS	0.814181	2.70062e-08	5.40082e-07	3.10897e-05	0.00422288
ABAT	0.805621	0.00029804	0.0015269	0.00182735	0.0457587
BORA	0.805388	9.93963e-09	2.28983e-07	0.000325333	0.0164914
DCAF15	0.805098	2.40635e-10	9.40682e-09	0.000588994	0.0232853
SLC7A14	0.801065	0.00268717	0.0096763	0.000380227	0.0182441
HOXC9	0.794769	2.98534e-06	3.048e-05	0.000141745	0.0101489
FCER1A	0.793824	0.000570172	0.00262922	0.0014892	0.0405827
KPNA2	0.792316	6.56062e-06	5.98379e-05	0.000225615	0.013528
KAZALD1	0.788475	1.63306e-06	1.82057e-05	1.03991e-06	0.000724144
SHOX2	0.787774	0.00134502	0.00541833	3.40413e-05	0.00436139
SYN2	0.783276	0.00677272	0.0208969	0.000231069	0.0136569
PDCD4-AS1	0.781713	9.26156e-08	1.54034e-06	3.48317e-05	0.00436139
CHAF1A	0.780959	3.10358e-10	1.16176e-08	4.27011e-05	0.00498336
NEIL3	0.772052	1.41186e-07	2.21526e-06	0.000510426	0.0214301
CENPJ	0.761372	1.35445e-06	1.54456e-05	0.000226469	0.0135596
SYCE2	0.759252	3.41012e-08	6.5727e-07	0.00127096	0.0369727
SSBP2	0.755375	3.61217e-07	4.96344e-06	0.00023354	0.0137439
BCAP29	0.751414	1.3443e-07	2.12471e-06	0.00103347	0.0322964
MYBL2	0.749547	1.39182e-05	0.000113575	3.30816e-06	0.00119197
DOT1L	0.743223	3.19583e-08	6.2277e-07	0.00044404	0.0199263
CAMTA1	0.737349	0.000347705	0.00173843	0.000254675	0.0145123
PTPRA	0.736948	0.000138419	0.000801722	0.000210899	0.0130043
CELSR3	0.734029	9.4289e-05	0.000578216	0.000159869	0.0110078
PCIF1	0.731338	0.000204956	0.00111236	6.68047e-06	0.00173579
AMN1	0.729804	2.53725e-06	2.64832e-05	0.00136935	0.0384582
TAF5	0.728985	1.04812e-07	1.71165e-06	0.000506514	0.0213092
LIN9	0.710011	1.21777e-06	1.41235e-05	5.06555e-05	0.00549189
LTBP1	0.707014	0.00954268	0.0277536	2.46931e-05	0.00373961
UQCRC2	0.706288	4.08726e-07	5.51091e-06	0.000114513	0.00892614
KLF6	0.705862	0.00541755	0.0173581	6.27363e-05	0.00621541
C1orf112	0.701467	1.18093e-06	1.37579e-05	0.00096666	0.0310895
PUS7L	0.701112	3.12169e-08	6.12629e-07	0.00155972	0.0418609
ARTN	0.698105	0.000186413	0.00102728	1.93543e-05	0.00322682
ZFP90	0.696965	2.75767e-05	0.00020425	0.00023105	0.0136569
CKAP2	0.69576	1.27864e-05	0.00010583	0.00103841	0.0324017
GNPTAB	0.693812	6.97362e-05	0.00044796	7.20905e-05	0.00678423
CKS2	0.692153	6.50772e-05	0.000423214	8.65403e-06	0.00197527
KLK4	0.689842	0.00326881	0.0113769	0.00200385	0.0486857
SHROOM1	0.681418	5.38182e-06	5.05105e-05	0.000125683	0.00940644
DNAJC30	0.675556	2.54758e-05	0.000191059	1.58219e-05	0.00287688
HOXA11-AS	0.673923	0.000479473	0.00227533	0.000813742	0.0280074
WDHD1	0.671023	1.51346e-10	6.28335e-09	0.000955928	0.0308533
DLX1	0.662642	0.000129287	0.00075628	0.00129976	0.0372974
CEP128	0.662203	7.16289e-07	8.89188e-06	0.000387453	0.0184836
LCOR	0.656447	7.70061e-08	1.31554e-06	0.000643861	0.0245557
NMNAT2	0.655968	0.00236466	0.00869814	0.000630871	0.0243354
ANKEF1	0.6549	4.12476e-06	4.02096e-05	0.000158098	0.0109405
TMOD3	0.654811	5.17412e-05	0.000348842	0.00178835	0.0453202
PSMD10	0.653129	1.8164e-09	5.3134e-08	0.000223673	0.0134702
DNMT3A	0.651825	9.02018e-05	0.000556139	0.00085309	0.0288646
HOXC11	0.650564	0.00179045	0.00689913	2.28621e-08	0.00019124
RHEBL1	0.650091	3.56329e-07	4.90843e-06	0.000164689	0.0111721
LRR1	0.647041	2.04299e-07	3.05725e-06	5.72521e-05	0.0058546
IMPDH1	0.646928	4.87135e-06	4.64268e-05	7.81693e-05	0.00711634
CST3	0.641783	9.4538e-05	0.000579377	0.000131565	0.00970596
HAGLROS	0.638635	8.51083e-05	0.000529445	0.00156881	0.0418609
RAP2C	0.636525	2.82248e-08	5.60425e-07	0.00036663	0.0178477
SPEF2	0.633356	3.10601e-06	3.15296e-05	0.00112987	0.0342163
CENPO	0.628926	9.58517e-06	8.30548e-05	0.000658253	0.0248365
PPA2	0.628619	0.000222979	0.00119371	0.00161905	0.0427945
CTDSPL2	0.625161	1.78421e-05	0.000140629	0.000115567	0.00894208
ARHGAP11A	0.622433	3.02995e-09	8.28871e-08	8.31832e-06	0.00190919
F12	0.616269	0.000300635	0.00153692	1.33856e-05	0.00257208
MXD3	0.608488	0.000538409	0.00250809	2.23408e-06	0.00101425
EML1	0.606058	0.000778697	0.00342249	8.80645e-05	0.00761132
THAP2	0.605957	9.2888e-06	8.0864e-05	0.00094272	0.0306241
MAD2L2	0.605609	9.01949e-06	7.88378e-05	0.000624635	0.0241625
RABL6	0.604555	8.67472e-08	1.46378e-06	0.00134615	0.0381405
GM2A	0.602473	0.0134099	0.0367254	3.49595e-05	0.00436339
CDIP1	0.602148	9.89302e-05	0.000602679	0.000129876	0.00964036
ZDHHC16	0.596781	2.77678e-08	5.53047e-07	2.58487e-05	0.00384132
RNF44	0.592795	4.61305e-06	4.43351e-05	4.86238e-05	0.00538551
RAB21	0.591822	0.000251506	0.00132218	0.000271478	0.0150762
HSPA14	0.5889	2.28865e-06	2.42867e-05	0.00142564	0.039635
Down-regulated in ACC vs. ACA
DMTN	-0.585636	0.00527922	0.0170108	1.62469e-05	0.00290565
MOCS1	-0.594677	0.00116259	0.00479592	0.000101847	0.0082502
MVP	-0.600325	0.00137814	0.00552937	1.27331e-05	0.0025173
METRN	-0.601746	0.000383896	0.00188911	0.00155803	0.0418609
TCAIM	-0.60411	6.35177e-08	1.12023e-06	9.46363e-05	0.00796274
EZH1	-0.605436	3.08331e-06	3.13483e-05	0.000521509	0.0216099
SUOX	-0.606474	3.6567e-08	6.96516e-07	0.000426888	0.0195521
SCAP	-0.607351	0.00224227	0.00831331	0.000759975	0.0270197
FAXDC2	-0.614689	8.57316e-07	1.0403e-05	0.000350446	0.0174434
MAPKAPK3	-0.623848	0.00171594	0.00666103	0.000244434	0.014132
NUDT16P1	-0.641698	0.00270243	0.00971721	0.000195243	0.0124285
CDC42SE1	-0.645166	0.000633685	0.00287465	0.000129031	0.00962213
SHISA4	-0.651771	0.00107191	0.00447654	1.82849e-05	0.0031215
FUCA1	-0.653066	2.32485e-05	0.000176331	0.00127616	0.0370238
PPM1L	-0.65668	0.00793011	0.0238296	8.66438e-05	0.00752283
EHBP1	-0.659752	3.99462e-07	5.40341e-06	0.0021109	0.0499185
PALMD	-0.66062	0.00802144	0.0240538	0.00136883	0.0384582
DYNLT3	-0.663481	3.15197e-07	4.42507e-06	1.47959e-05	0.00276589
SLC1A4	-0.670824	0.00142137	0.0056799	0.00157795	0.0420037
DNAJC16	-0.67434	4.72409e-07	6.2374e-06	0.000925598	0.0304112
BMP1	-0.678036	0.00259473	0.00940098	0.000317942	0.016317
MFSD6	-0.681059	0.000499769	0.00235695	1.70523e-05	0.0029725
SUCLG2	-0.684069	2.74106e-09	7.57314e-08	6.12776e-06	0.00170328
MCEE	-0.684181	1.80273e-06	1.98127e-05	0.000751872	0.0269074
BDH2	-0.684395	1.24936e-05	0.000103783	1.20615e-05	0.00245217
RHOQ	-0.689298	2.35587e-07	3.45095e-06	0.00204357	0.0490782
INTS9	-0.705088	3.79602e-07	5.1685e-06	5.84035e-05	0.00592832
ETS2	-0.705288	3.91176e-05	0.000275534	0.00204299	0.0490782
JOSD1	-0.712612	5.96696e-06	5.51489e-05	0.000580608	0.0230925
SLC9A9	-0.723093	0.000129778	0.000758695	3.75293e-06	0.00129204
ZFYVE28	-0.723379	2.67297e-05	0.000198964	0.00147331	0.0403895
LINC00886	-0.723991	2.08915e-06	2.24334e-05	0.000234325	0.0137633
LGALS3BP	-0.729098	0.00465575	0.0152796	7.21096e-06	0.00181481
FBXO2	-0.741311	0.00509722	0.0165051	0.00156668	0.0418609
STK32A	-0.743875	0.0161232	0.0427216	4.15981e-05	0.00492163
CASD1	-0.744555	2.06843e-06	2.22416e-05	0.000109582	0.00868251
LIMA1	-0.746445	4.04057e-05	0.000283527	0.000182309	0.0119173
NUDT7	-0.749039	0.000228577	0.00121981	0.000499836	0.0212171
CMAHP	-0.750713	1.53409e-05	0.000123677	0.00121994	0.0358716
MITF	-0.762153	6.34839e-05	0.000414638	0.000644309	0.0245557
ETV5	-0.784409	0.00109423	0.00455604	7.51879e-05	0.00699603
ZBTB4	-0.785724	6.63236e-10	2.20815e-08	0.0002402	0.013988
SS18	-0.789936	3.11135e-07	4.3729e-06	0.000844921	0.0287768
LRP1	-0.810741	4.9948e-06	4.75099e-05	0.0020455	0.0490782
NCOA7	-0.814086	1.69742e-09	5.01832e-08	0.000404576	0.018966
HNMT	-0.818625	0.00166731	0.00650339	0.000633406	0.0243428
SDC4	-0.828743	0.000643459	0.0029132	1.17844e-05	0.00243947
PPARGC1A	-0.828818	0.000258923	0.00135456	0.000442599	0.0199022
DPP10	-0.828999	0.00402465	0.013531	0.000529655	0.0218048
MEIS1	-0.830769	0.000355317	0.0017693	0.000172314	0.011482
PIK3IP1	-0.834289	0.000551955	0.00256014	0.00135986	0.0383218
HAGH	-0.840278	1.60583e-06	1.79278e-05	0.000338797	0.0170276
HOGA1	-0.840841	0.00347706	0.0119784	4.02935e-06	0.0013283
PLCD1	-0.847563	2.13834e-07	3.17302e-06	0.0018128	0.0454994
ACTR3C	-0.849102	0.000203269	0.00110526	2.75571e-06	0.00112526
FYCO1	-0.850318	4.68242e-13	4.13096e-11	1.02591e-05	0.00224761
VWA5A	-0.85115	1.89025e-06	2.06169e-05	1.30233e-05	0.00252722
KNDC1	-0.857886	0.000200601	0.00109244	0.00160076	0.0424467
ARSD	-0.867516	1.33142e-05	0.000109405	0.00144076	0.0398143
FMO5	-0.874955	1.30101e-08	2.91418e-07	0.00102776	0.0322152
PRKD3	-0.878833	0.000288033	0.00148268	0.000184375	0.0119765
ABHD14B	-0.900141	8.27486e-07	1.00852e-05	4.44959e-05	0.00510628
PCCB	-0.909623	5.00663e-09	1.27191e-07	0.00156528	0.0418609
ZNF571	-0.911637	0.00330806	0.0114877	0.00106329	0.0329539
HPCAL1	-0.912	1.15652e-06	1.351e-05	0.000528333	0.0218048
BHMT2	-0.916526	0.00124665	0.00508253	0.000651059	0.024676
HDAC4	-0.919301	4.78105e-07	6.29976e-06	1.60359e-06	0.000845809
PCED1B	-0.931989	0.000714048	0.0031856	0.000594784	0.0234693
NDEL1	-0.948457	0.0006077	0.00277493	6.32099e-06	0.00171802
PPFIBP2	-0.953675	0.000488798	0.00231223	2.43421e-09	5.02822e-05
ABI3BP	-0.970441	0.00374944	0.0127493	0.000183586	0.0119603
DPYD	-1.00869	7.07659e-06	6.37648e-05	0.000401897	0.01895
SLFN5	-1.0241	3.00601e-05	0.000219833	0.00143324	0.039725
ATP8A1	-1.02999	6.54094e-09	1.61108e-07	0.000288058	0.0154628
STAT5B	-1.04432	7.68376e-16	1.69471e-13	3.00147e-05	0.00416418
GRIA3	-1.04467	0.00117074	0.00482336	1.18687e-05	0.00243947
SBF1	-1.0555	1.28451e-11	7.26855e-10	0.00147232	0.0403891
PRLR	-1.08366	0.00473478	0.0155035	2.15435e-05	0.00347228
USP53	-1.10793	9.61088e-06	8.322e-05	0.00153344	0.041433
CLYBL	-1.11242	1.60068e-09	4.76498e-08	0.00156173	0.0418609
FHIT	-1.11376	3.11253e-08	6.1114e-07	1.0899e-06	0.000738146
ZBED6CL	-1.12013	0.00182068	0.00699319	8.28484e-06	0.00190919
PEG10	-1.12183	0.000105765	0.000638009	0.00113763	0.0343058
USP2	-1.13374	0.00124674	0.00508253	5.07551e-08	0.000217107
ALDH5A1	-1.14623	1.70833e-08	3.66172e-07	0.000455137	0.020175
RBKS	-1.15245	2.1948e-09	6.20974e-08	0.000186508	0.0120394
MAFF	-1.15415	5.66672e-05	0.000377966	0.00208766	0.0495852
ZNF711	-1.15524	0.00343471	0.0118462	0.00138698	0.0387951
IFFO2	-1.1554	1.22227e-05	0.000101881	0.000302241	0.0158558
SNTB1	-1.16	2.37763e-06	2.51074e-05	0.00201754	0.0487715
SLC25A25	-1.1618	8.94991e-06	7.83178e-05	0.00170185	0.044247
HOOK1	-1.16427	1.89495e-07	2.86232e-06	0.000931066	0.0305279
RGN	-1.18495	3.97877e-09	1.04782e-07	1.16335e-05	0.00243947
TPP1	-1.19148	1.05733e-09	3.31798e-08	0.000759229	0.0270197
MAOB	-1.19446	0.00011768	0.000698058	7.89052e-05	0.00714235
PHACTR2	-1.24249	6.60228e-09	1.62413e-07	0.00179164	0.0453202
PRKG1	-1.24354	3.72362e-08	7.07852e-07	0.000558095	0.0224321
TNFSF13	-1.25982	1.18157e-10	5.0906e-09	0.00113753	0.0343058
PLCXD3	-1.28304	0.000533999	0.00248994	1.79602e-05	0.00308958
SLC40A1	-1.29851	3.16071e-09	8.6096e-08	0.000850821	0.0288227
PRKCA	-1.3223	1.85315e-05	0.000145207	0.00110402	0.0337354
P2RY13	-1.32759	5.49165e-10	1.86995e-08	0.00123658	0.0361804
C7	-1.33558	9.34583e-07	1.12542e-05	0.000518194	0.0215082
NR4A3	-1.34191	1.24262e-06	1.43688e-05	0.000533354	0.0218901
TMOD1	-1.38804	1.75108e-05	0.000138382	0.000194612	0.0124285
DNALI1	-1.42671	5.04004e-08	9.16796e-07	1.6546e-07	0.000302833
SH3D19	-1.42887	1.58708e-10	6.55397e-09	0.000432555	0.0196375
RERG	-1.44455	5.80943e-06	5.39112e-05	0.000196798	0.0125082
OGFRL1	-1.44766	2.66671e-10	1.02087e-08	0.000361303	0.0176645
HDHD3	-1.47485	3.01116e-07	4.25508e-06	0.000562238	0.0225075
PDK2	-1.48312	1.21638e-11	6.95399e-10	2.4688e-05	0.00373961
SRGAP3	-1.49088	7.02511e-17	2.2916e-14	1.18228e-05	0.00243947
STARD10	-1.50301	5.68451e-07	7.32851e-06	1.19505e-05	0.00244411
GBP2	-1.51293	2.05943e-06	2.21571e-05	0.000783633	0.0274125
RAI2	-1.55245	1.59147e-08	3.45512e-07	0.00205955	0.0491259
TMEM150C	-1.5775	1.72795e-08	3.6997e-07	0.000759919	0.0270197
STEAP4	-1.66344	4.29519e-06	4.15891e-05	0.00122475	0.0359617
AMPD3	-1.67823	4.02895e-09	1.05744e-07	2.86128e-06	0.00112579
VEPH1	-1.71832	4.05249e-07	5.47354e-06	5.42052e-06	0.00159703
THRB	-1.74724	2.11816e-09	6.04578e-08	0.00067488	0.025097
TBC1D4	-1.74872	3.05608e-14	4.07667e-12	0.00035941	0.0176247
EMB	-1.75046	0.000100076	0.000608394	4.74152e-05	0.00531495
C3	-1.82995	0.000537411	0.00250405	5.15096e-05	0.00551299
ACSF2	-1.85797	1.55426e-13	1.64845e-11	8.23972e-06	0.00190919
IGSF11	-1.94986	1.54115e-09	4.60896e-08	2.85999e-05	0.00403259
DLG2	-1.96194	3.74726e-07	5.11647e-06	0.000709597	0.0260583
RAPGEF4	-2.07607	1.37037e-11	7.66498e-10	0.00107061	0.0331064
FBLN5	-2.13584	1.14435e-10	4.95221e-09	0.000741187	0.0267341
ALDH3B1	-2.24596	6.38734e-11	2.99449e-09	0.000741233	0.0267341
NRCAM	-2.25615	8.93783e-07	1.08016e-05	0.00102396	0.0321883
DNASE1L3	-2.28723	5.53497e-15	9.14283e-13	0.00181151	0.0454994
CSDC2	-2.38506	2.59202e-07	3.73347e-06	2.70688e-06	0.00112526
SLIT2	-2.49777	8.57301e-10	2.75258e-08	0.00137801	0.0386227
NDRG4	-2.50453	2.12093e-07	3.14844e-06	2.01113e-07	0.000307725
CHAD	-2.60548	5.4502e-18	2.43179e-15	0.00203451	0.049067
GIPC2	-2.66108	4.36157e-14	5.51489e-12	0.00184618	0.0461132
F13A1	-2.71858	2.7212e-10	1.03764e-08	0.00203725	0.0490782
SYTL5	-2.93709	9.05487e-13	7.32275e-11	0.000135134	0.00977794
RALGAPA2	-3.14804	1.86552e-10	7.52762e-09	3.94654e-05	0.00476735
LMOD1	-3.35041	1.82807e-15	3.62052e-13	0.000613989	0.0238946

## Sheet: Table S5
Supplementary Table S5. Enriched gene sets identified by GSEA using hallmark and oncogenic signature gene sets. The two most upregulated and downregulated pathways for each group are shown.
mSigDB gene set	Pathway	Input gene set	Adjusted p-value	Normalized enrichment score
Hallmark	E2F_TARGETS	Differentially expressed	0.00680828	3.41041
Hallmark	G2M_CHECKPOINT	Differentially expressed	0.00680828	3.19243
Hallmark	TNFA_SIGNALING_VIA_NFKB	Differentially expressed	0.00680828	-1.91969
Hallmark	XENOBIOTIC_METABOLISM	Differentially expressed	0.00680828	-1.91923
Oncogenic	CSR_LATE_UP.V1_UP	Differentially expressed	0.0117698	2.46098
Oncogenic	RB_P107_DN.V1_UP	Differentially expressed	0.0117698	2.44135
Oncogenic	AKT_UP.V1_DN	Differentially expressed	0.0117698	-2.19073
Oncogenic	ATF2_UP.V1_DN	Differentially expressed	0.0117698	-2.11884
Hallmark	E2F_TARGETS	Differentially expressed + survival	0.0164714	3.03131
Hallmark	G2M_CHECKPOINT	Differentially expressed + survival	0.0164714	2.9927
Hallmark	No downregulated pathway	Differentially expressed + survival
Oncogenic	CSR_LATE_UP.V1_UP	Differentially expressed + survival	0.030155	2.5404
Oncogenic	VEGF_A_UP.V1_DN	Differentially expressed + survival	0.030155	2.34685
Oncogenic	No downregulated pathway	Differentially expressed + survival

## Sheet: Table S6
Supplementary Table S6. All genes where the mRNA expression and DNA mutation status impacted patient survival and where these genes also showed differential expression between ACC and ACC, sorted according to median survival. P-values for mRNA survival both unadjusted and adjusted for tumor stage and age. Genes non-significant after adjusting at the bottom.
Gene symbol	Gene name	ACC vs. ACA		mRNA survival		Median survival when mutated (months)
		logFC	Adj. p-value	Unadjusted	Adjusted
EML1	EMAP Like 1	0.61	0.0034	0.0076	0.0119627	0
RFC5	Replication Factor C Subunit 5	1.24	<0.0001	0.015	0.0108022	0
TMEM150C	Transmembrane Protein 150C	-1.58	<0.0001	0.027	0.012773	2
C7	Complement C7	-1.34	<0.0001	0.022	0.0148576	11
DTL	Denticleless E3 Ubiquitin Protein Ligase Homolog	2.99	<0.0001	0.00085	0.00968684	11
FANCI	FA Complementation Group I	1.88	<0.0001	0.0042	0.0119627	11
KIF2C	Kinesin Family Member 2C	1.86	<0.0001	0.0053	0.00932805	11
RRM2	Ribonucleotide Reductase Regulatory Subunit M2	2.8	<0.0001	0.015	0.0100123	11
ARTN	Artemin	0.7	0.001	0.0032	0.0251005	12
ETV5	ETS Variant Transcription Factor 5	-0.78	0.0046	0.007	0.0119627	12
RECQL4	RecQ Like Helicase 4	1.18	<0.0001	0.00042	0.0088709	12
SLC9A9	Solute Carrier Family 9 Member A9	-0.72	0.00076	0.0013	0.0109227	12
SH3D19	SH3 Domain Containing 19	-1.43	<0.0001	0.02	0.033214	14
CHAF1B	Chromatin Assembly Factor 1 Subunit B	0.82	<0.0001	0.003	0.0253213	13
KIF23	Kinesin Family Member 23	1.63	<0.0001	0.00093	0.0167666	14
GAS2L3	Growth Arrest Specific 2 Like 3	2.51	<0.0001	0.0067	0.0136775	15
LTBP1	Latent Transforming Growth Factor Beta Binding Protein 1	0.71	0.028	0.0037	0.0136775	16
ALDH5A1	Aldehyde Dehydrogenase 5 Family Member A1	-1.15	<0.0001	0.02	0.0222458	18
DIAPH3	Diaphanous Related Formin 3	1.88	<0.0001	0.0042	0.0283196	18
HOOK1	Hook Microtubule Tethering Protein 1	-1.16	<0.0001	0.031	0.0226117	18
POLD1	DNA Polymerase Delta 1, Catalytic Subunit	0.9	<0.0001	0.0014	0.010161	18
MCEE	Methylmalonyl-CoA Epimerase	-0.68	<0.0001	0.027	0.0100941	22
PPM1L	Protein Phosphatase, Mg2+/Mn2+ Dependent 1L	-0.66	0.024	0.0075	0.030784	22
DPYD	Dihydropyrimidine Dehydrogenase	-1.01	<0.0001	0.019	0.0495593	27
AURKA	Aurora Kinase A	2.33	<0.0001	0.0018	0.0138656	30
BMP1	Bone Morphogenetic Protein 1	-0.68	0.0094	0.016	0.0237932	30
CCDC150	Coiled-Coil Domain Containing 150	1.27	<0.0001	0.033	0.00915408	30
EXO1	Exonuclease 1	1.18	<0.0001	0.00076	0.00932805	30
HTRA3	HtrA Serine Peptidase 3	0.83	0.0023	0.043	0.0264994	30
PHF19	PHD Finger Protein 19	1.43	<0.0001	0.0014	0.00915408	30
POLQ	DNA Polymerase Theta	1.72	<0.0001	0.0029	0.00940259	30
SDC4	Syndecan 4	-0.83	0.0029	0.0024	0.0119627	30
SLC7A14	Solute Carrier Family 7 Member 14	0.8	0.0097	0.018	0.0154116	30
TACC3	Transforming Acidic Coiled-Coil Containing Protein 3	1.79	<0.0001	0.0059	0.0119627	30
USP53	Ubiquitin Specific Peptidase 53	-1.11	<0.0001	0.041	0.0242479	30
CDC7	Cell Division Cycle 7	1.3	<0.0001	0.0043	0.0155601	32
CDCA7	Cell Division Cycle Associated 7	1.16	<0.0001	0.0041	0.0100123	36
HELLS	Helicase, Lymphoid Specific	1.76	<0.0001	0.0017	0.0210986	36
KNTC1	Kinetochore Associated 1	1.26	<0.0001	0.05	0.0222458	36
RNF44	Ring Finger Protein 44	0.59	<0.0001	0.0054	0.0088709	36
IQGAP3	IQ Motif Containing GTPase Activating Protein 3	1.18	<0.0001	0.0013	0.00932805	40
PHACTR2	Phosphatase And Actin Regulator 2	-1.24	<0.0001	0.045	0.0237218	40
PNLIPRP3	Pancreatic Lipase Related Protein 3	1.04	0.00057	0.0073	0.0119627	40
FANCD2	FA Complementation Group D2	1.42	<0.0001	0.012	0.0232106	46
NEK2	NIMA Related Kinase 2	2.11	<0.0001	0.00085	0.00932805	55
ADAMTS7	ADAM Metallopeptidase With Thrombospondin Type 1 Motif 7	1.08	<0.0001	0.042	0.121165	9
WDHD1	WD Repeat And HMG-Box DNA Binding Protein 1	0.67	<0.0001	0.031	0.0525975	13
ETS2	ETS Proto-Oncogene 2, Transcription Factor	-0.71	0.00028	0.049	0.0640698	14
GPR19	G Protein-Coupled Receptor 19	1.11	0.00024	0.038	0.0566349	18
DLG2	Discs Large MAGUK Scaffold Protein 2	-1.96	<0.0001	0.026	0.136225	18
NCOA7	Nuclear Receptor Coactivator 7	-0.81	<0.0001	0.019	0.0510393	30
ZDHHC17	Zinc Finger DHHC-Type Palmitoyltransferase 17	0.89	<0.0001	0.031	0.0594156	33
LMNB2	Lamin B2	1.02	<0.0001	0.02	0.0567625	35
BCAP29	B Cell Receptor Associated Protein 29	0.75	<0.0001	0.032	0.0870424	36
SBF1	SET Binding Factor 1	-1.06	<0.0001	0.04	0.54426	36
DNASE1L3	Deoxyribonuclease 1 Like 3	-2.29	<0.0001	0.045	0.122553	36

## Sheet: Table S7
Supplementary Table S7. All significant protein-protein interactions in the 45-gene signature.
Gene 1	Gene 2	Score
FANCD2	FANCI	0.999
AURKA	TACC3	0.998
EXO1	RECQL4	0.981
AURKA	KIF2C	0.975
EXO1	POLD1	0.95
AURKA	KIF23	0.924
KIF2C	NEK2	0.92
KIF23	KIF2C	0.917
DTL	EXO1	0.901
AURKA	RRM2	0.892
DTL	RRM2	0.88
CDCA7	HELLS	0.858
POLD1	RECQL4	0.843
EXO1	FANCI	0.834
AURKA	NEK2	0.829
POLD1	RFC5	0.828
EXO1	RFC5	0.825
KIF2C	TACC3	0.825
FANCD2	KNTC1	0.81
EXO1	FANCD2	0.806
EXO1	POLQ	0.805
KIF23	KNTC1	0.798
KIF23	NEK2	0.793
FANCD2	POLD1	0.79
EXO1	RRM2	0.788
FANCI	POLD1	0.778
EXO1	HELLS	0.777
POLD1	POLQ	0.773
EXO1	KNTC1	0.768
EXO1	KIF2C	0.764
KIF23	RRM2	0.763
KIF2C	RRM2	0.758
FANCD2	RECQL4	0.747
NEK2	RRM2	0.724
FANCD2	POLQ	0.715
FANCI	RECQL4	0.711
EXO1	KIF23	0.697
CHAF1B	EXO1	0.696
IQGAP3	KIF2C	0.695
CDC7	EXO1	0.692
DTL	FANCI	0.689
EXO1	TACC3	0.673
KIF2C	KNTC1	0.672
DTL	RFC5	0.671
DTL	POLD1	0.661
DIAPH3	KIF23	0.65
CHAF1B	DTL	0.646
FANCI	KNTC1	0.638
AURKA	EXO1	0.635
DTL	KIF23	0.633
FANCI	RRM2	0.633
FANCI	HELLS	0.624
CDCA7	RRM2	0.613
EXO1	NEK2	0.612
KNTC1	NEK2	0.602
DIAPH3	IQGAP3	0.601
DTL	NEK2	0.601
AURKA	CDC7	0.596
CDC7	FANCD2	0.594
HELLS	RRM2	0.594
DTL	HELLS	0.588
FANCI	POLQ	0.583
HELLS	KNTC1	0.58
CDC7	DTL	0.578
CHAF1B	RECQL4	0.576
RECQL4	RFC5	0.576
AURKA	KNTC1	0.572
DTL	KIF2C	0.571
GAS2L3	KIF23	0.567
NEK2	TACC3	0.566
AURKA	FANCI	0.565
FANCI	TACC3	0.561
IQGAP3	KIF23	0.561
CHAF1B	RRM2	0.554
FANCI	NEK2	0.553
KNTC1	RRM2	0.544
KIF23	TACC3	0.541
FANCI	KIF23	0.537
CHAF1B	HELLS	0.536
CDCA7	KIF2C	0.533
FANCI	RFC5	0.529
DTL	POLQ	0.527
CHAF1B	KIF2C	0.524
HELLS	KIF23	0.52
HELLS	NEK2	0.519
DIAPH3	KIF2C	0.515
FANCI	KIF2C	0.513
CHAF1B	POLD1	0.51
KIF23	RFC5	0.507
KNTC1	POLQ	0.504
KNTC1	TACC3	0.503
CDC7	POLD1	0.502
POLQ	RECQL4	0.502
CDC7	KIF23	0.501
CHAF1B	GAS2L3	0.498
CDC7	RRM2	0.494
DTL	KNTC1	0.494
BMP1	KIF2C	0.493
POLD1	RRM2	0.493
CDCA7	EXO1	0.492
CDCA7	CHAF1B	0.487
KNTC1	POLD1	0.487
AURKA	DTL	0.485
CDC7	FANCI	0.485
CDCA7	DTL	0.484
CDC7	RECQL4	0.479
DIAPH3	RRM2	0.475
HELLS	KIF2C	0.475
KIF2C	POLQ	0.474
CDC7	KIF2C	0.473
FANCD2	HELLS	0.473
PHACTR2	TMEM150C	0.473
CDCA7	KIF23	0.47
CHAF1B	RFC5	0.469
AURKA	POLD1	0.468
AURKA	CDCA7	0.465
KIF23	POLQ	0.461
ALDH5A1	MCEE	0.46
CHAF1B	KNTC1	0.459
CHAF1B	NEK2	0.451
RFC5	RRM2	0.451
DIAPH3	EXO1	0.445
IQGAP3	RRM2	0.442
AURKA	FANCD2	0.44
CHAF1B	KIF23	0.437
AURKA	HELLS	0.436
FANCD2	RFC5	0.436
CDCA7	NEK2	0.435
GAS2L3	NEK2	0.432
CDC7	RFC5	0.43
AURKA	DIAPH3	0.428
RRM2	TACC3	0.428
DTL	FANCD2	0.425
HELLS	TACC3	0.423
FANCD2	NEK2	0.422
GAS2L3	HELLS	0.421
CDC7	NEK2	0.42
GAS2L3	KIF2C	0.418
DIAPH3	NEK2	0.415
FANCD2	KIF23	0.415
HELLS	POLQ	0.415
HELLS	RFC5	0.415
GAS2L3	TACC3	0.406
FANCD2	RRM2	0.402
CDCA7	TACC3	0.4
FANCD2	KIF2C	0.4

## Sheet: Table S8
Supplementary Table S8. All signficantly enriched pathways in the 45-gene signature.
GO ID	Process Description	p-value
GO:1903047	Mitotic cell cycle process	0.00046
GO:0007049	Cell cycle	0.00048
GO:0006281	DNA repair	0.00076
GO:0006259	DNA metabolic process	0.00076
GO:0006260	DNA replication	0.0012
GO:0051276	Chromosome organization	0.0029
GO:0007052	Mitotic spindle organization	0.006
GO:0051301	Cell division	0.0321
GO:0000226	Microtubule cytoskeleton organization	0.0341
GO:0010564	Regulation of cell cycle process	0.0341
GO:0006996	Organelle organization	0.0341

## Sheet: Table S9
Supplementary Table S9. All significant protein-protein interactions in the 45-gene signature that involved TP53.
Gene 1	Gene 2	Score
AURKA	TP53	0.998
RRM2	TP53	0.803
DTL	TP53	0.727
EXO1	TP53	0.708
TACC3	TP53	0.661
RECQL4	TP53	0.66
FANCD2	TP53	0.632
POLD1	TP53	0.592
DPYD	TP53	0.563
HELLS	TP53	0.529
RFC5	TP53	0.497
FANCI	TP53	0.47
NEK2	TP53	0.454
CDC7	TP53	0.418
